# Supplementary material for: Psychological distance towards COVID-19: Geographical and hypothetical distance predict attitudes and mediate knowledge
Source: Curr Psychol. 2021 Oct 31;42(10):8632–43. doi: 10.1007/s12144-021-02415-x (PMC8557103; doi:10.1007/s12144-021-02415-x)
Supplement: Supplementary file 5 — Dataset (ESM 5) (CSV 83 kb) [file 12144_2021_2415_MOESM5_ESM.csv]

case	gender	age	residence	graduation	infect_surround	cases_sum	act_med	PDgeo_01	PDgeo_01_cod	PDgeo_02	PDgeo_02_cod	PDgeo_03	PDgeo_03_cod	PDtemp_01	PDtemp_01_cod	PDtemp_02	PDtemp_02_cod	PDtemp_03	PDtemp_03_cod	PDsoci_01	PDsoci_01_cod	PDsoci_02	PDsoci_02_cod	PDsoci_03	PDsoci_03_cod	PDhypo_01	PDhypo_01_cod	PDhypo_02	PDhypo_02_cod	PDhypo_03	PDhypo_03_cod	att_pos_cog_01	att_pos_cog_02	att_neg_cog_01	att_neg_cog_01_cod	att_neg_cog_02	att_neg_cog_02_cod	att_pos_aff_01	att_pos_aff_02	att_neg_aff_01	att_neg_aff_01_cod	att_neg_aff_02	att_neg_aff_02_cod	att_pos_beh_01	att_pos_beh_02	att_neg_beh_01	att_neg_beh_01_cod	att_neg_beh_02	att_neg_beh_02_cod
1028	-9	67	1	4	2	-9	-9	-9	-9	-9	-9	5	2	-9	-9	-9	-9	5	2	-9	-9	5	2	-9	-9	-9	-9	-9	-9	-9	-9	5	6	-9	-9	6	1	6	6	6	1	5	2	6	6	6	1	4	3
243	2	19	3	6	1	16	-9	-9	-9	-9	-9	-9	-9	-9	-9	-9	-9	3	4	4	3	-9	-9	6	1	5	2	-9	-9	-9	-9	5	5	4	3	4	3	5	4	2	5	2	5	6	4	1	6	2	5
92	1	21	5	6	2	16	-9	6	1	6	1	2	5	6	1	3	4	4	3	6	1	4	3	2	5	6	1	2	5	2	5	3	4	4	3	1	6	1	1	6	1	6	1	6	6	1	6	1	6
105	1	21	5	6	1	8	-9	6	1	5	2	5	2	4	3	4	3	4	3	2	5	4	3	5	2	4	3	2	5	2	5	4	5	3	4	5	2	4	3	3	4	4	3	4	3	3	4	4	3
113	2	23	5	6	1	8	-9	6	1	6	1	3	4	6	1	2	5	2	5	6	1	3	4	6	1	6	1	1	6	1	6	6	6	3	4	4	3	5	2	1	6	5	2	6	6	1	6	1	6
612	2	22	4	6	2	8	-9	6	1	6	1	1	6	5	2	6	1	6	1	3	4	3	4	1	6	6	1	1	6	6	1	5	6	1	6	4	3	6	4	5	2	4	3	6	6	1	6	1	6
944	2	22	5	6	1	14	-9	6	1	6	1	1	6	6	1	2	5	2	5	4	3	3	4	3	4	6	1	1	6	1	6	6	5	1	6	3	4	6	3	3	4	5	2	5	6	1	6	1	6
286	2	23	5	6	2	8	-9	6	1	6	1	2	5	6	1	6	1	5	2	3	4	3	4	2	5	6	1	2	5	1	6	6	6	2	5	6	1	4	2	6	1	5	2	6	6	1	6	1	6
306	2	23	5	6	2	8	-9	6	1	6	1	1	6	6	1	4	3	4	3	4	3	4	3	1	6	6	1	1	6	1	6	6	6	1	6	3	4	6	1	3	4	1	6	6	6	1	6	6	1
1089	2	24	3	6	1	21	-9	5	2	5	2	4	3	3	4	4	3	3	4	2	5	4	3	4	3	2	5	4	3	5	2	3	4	6	1	2	5	3	2	5	2	5	2	5	6	2	5	2	5
147	2	20	3	6	2	8	-9	5	2	6	1	3	4	2	5	3	4	3	4	2	5	2	5	3	4	2	5	3	4	4	3	4	5	3	4	4	3	3	2	5	2	6	1	6	5	2	5	6	1
130	2	64	2	3	1	3	-9	5	2	5	2	2	5	2	5	4	3	3	4	2	5	5	2	2	5	5	2	2	5	2	5	6	2	2	5	2	5	2	1	6	1	3	4	6	6	1	6	2	5
828	1	55	5	4	2	8	-9	5	2	6	1	1	6	1	6	5	2	5	2	5	2	2	5	1	6	6	1	1	6	1	6	5	4	2	5	4	3	4	3	2	5	2	5	5	4	2	5	2	5
903	1	71	4	6	-9	16	-9	5	2	4	3	2	5	-9	-9	-9	-9	-9	-9	4	3	2	5	2	5	5	2	2	5	5	2	4	5	2	5	2	5	-9	2	-9		2	5	5	5	2	5	2	5
115	2	23	5	6	1	24	-9	5	2	6	1	5	2	3	4	4	3	2	5	1	6	3	4	6	1	3	4	4	3	4	3	5	4	2	5	5	2	2	3	3	4	4	3	5	5	1	6	2	5
1131	2	22	5	6	2	5	-9	5	2	5	2	3	4	5	2	4	3	4	3	3	4	2	5	2	5	5	2	2	5	2	5	5	5	2	5	3	4	3	2	4	3	4	3	5	5	2	5	2	5
779	2	20	4	6	1	8	-9	5	2	6	1	4	3	5	2	6	1	5	2	3	4	5	2	6	1	5	2	1	6	2	5	5	5	2	5	3	4	3	2	4	3	5	2	5	5	3	4	4	3
1153	2	80	1	3	2	8	-9	5	2	6	1	1	6	5	2	3	4	2	5	5	2	2	5	2	5	3	4	2	5	3	4	5	5	2	5	2	5	4	1	3	4	5	2	5	6	1	6	2	5
173	1	28	3	6	2	16	-9	5	2	5	2	2	5	5	2	4	3	5	2	4	3	4	3	2	5	4	3	2	5	1	6	5	5	2	5	5	2	5	3	5	2	4	3	5	6	2	5	4	3
443	2	21	2	6	2	16	-9	5	2	5	2	1	6	5	2	4	3	4	3	4	3	3	4	3	4	5	2	1	6	1	6	5	6	3	4	3	4	3	3	6	1	6	1	5	5	1	6	3	4
1017	2	18	1	4	2	24	-9	5	2	6	1	5	2	1	6	3	4	4	3	1	6	2	5	6	1	2	5	5	2	5	2	5	6	3	4	3	4	4	4	5	2	4	3	5	5	1	6	5	2
599	2	23	5	6	2	140	-9	5	2	5	2	1	6	5	2	3	4	3	4	3	4	4	3	3	4	5	2	1	6	2	5	5	5	2	5	4	3	4	1	4	3	6	1	6	5	1	6	4	3
967	2	22	5	6	2	20	-9	5	2	5	2	2	5	5	2	4	3	3	4	2	5	2	5	2	5	5	2	1	6	2	5	5	5	2	5	2	5	2	2	2	5	3	4	5	4	2	5	3	4
363	2	22	2	6	2	8	-9	5	2	6	1	1	6	6	1	4	3	4	3	3	4	4	3	2	5	6	1	1	6	3	4	6	5	2	5	2	5	5	2	1	6	3	4	6	6	1	6	1	6
422	1	20	5	6	2	16	-9	5	2	5	2	5	2	6	1	5	2	5	2	4	3	6	1	5	2	5	2	1	6	1	6	5	5	1	6	5	2	4	3	1	6	1	6	6	6	1	6	1	6
789	2	18	5	1	2	8	-9	5	2	6	1	1	6	5	2	3	4	3	4	3	4	3	4	1	6	3	4	2	5	2	5	6	5	2	5	5	2	4	3	3	4	3	4	6	6	1	6	2	5
631	1	19	5	6	2	30	-9	5	2	5	2	1	6	3	4	2	5	1	6	2	5	1	6	4	3	4	3	2	5	2	5	5	5	1	6	2	5	3	5	1	6	4	3	4	5	1	6	2	5
228	1	18	5	4	2	8	-9	5	2	6	1	1	6	4	3	2	5	2	5	1	6	4	3	5	2	2	5	1	6	3	4	5	6	2	5	2	5	4	4	2	5	4	3	5	6	1	6	2	5
554	2	26	5	6	1	140	-9	5	2	5	2	1	6	5	2	2	5	3	4	2	5	4	3	2	5	6	1	1	6	2	5	6	6	2	5	1	6	2	1	3	4	5	2	6	5	1	6	2	5
489	2	26	1	6	2	26	-9	5	2	5	2	1	6	5	2	2	5	2	5	3	4	3	4	5	2	4	3	2	5	2	5	5	6	1	6	3	4	5	4	2	5	3	4	5	5	1	6	5	2
901	1	39	5	6	1	34	-9	5	2	5	2	3	4	5	2	3	4	4	3	2	5	2	5	4	3	4	3	3	4	3	4	6	6	2	5	2	5	4	4	4	3	2	5	5	5	2	5	5	2
93	1	25	3	6	2	7	-9	5	2	6	1	1	6	5	2	4	3	3	4	6	1	5	2	1	6	5	2	1	6	1	6	6	6	2	5	4	3	6	4	1	6	2	5	5	6	1	6	1	6
1102	2	29	4	6	2	6	-9	5	2	6	1	2	5	3	4	2	5	3	4	4	3	4	3	5	2	4	3	3	4	2	5	6	6	2	5	3	4	4	3	2	5	3	4	5	4	2	5	3	4
168	2	72	5	3	2	40	-9	5	2	5	2	1	6	1	6	2	5	5	2	3	4	1	6	6	1	3	4	2	5	1	6	6	6	1	6	2	5	2	2	6	1	5	2	6	6	1	6	6	1
757	2	56	4	5	1	8	-9	5	2	5	2	1	6	5	2	5	2	5	2	5	2	5	2	1	6	5	2	1	6	1	6	6	6	1	6	1	6	6	6	6	1	1	6	6	6	1	6	1	6
199	1	23	4	6	2	16	-9	4	3	6	1	1	6	6	1	4	3	4	3	5	2	4	3	5	2	5	2	1	6	1	6	2	4	2	5	4	3	3	3	3	4	4	3	5	5	1	6	5	2
490	1	21	3	6	2	10	-9	4	3	3	4	5	2	3	4	1	6	2	5	1	6	3	4	5	2	1	6	3	4	5	2	4	5	4	3	3	4	1	1	4	3	4	3	5	1	2	5	6	1
329	2	22	5	6	2	0	-9	4	3	6	1	1	6	4	3	3	4	3	4	2	5	3	4	3	4	3	4	3	4	4	3	5	5	3	4	4	3	3	2	3	4	3	4	6	6	1	6	2	5
104	2	22	5	6	2	4	-9	4	3	5	2	2	5	6	1	5	2	6	1	2	5	2	5	6	1	4	3	1	6	1	6	4	5	2	5	4	3	5	5	1	6	3	4	6	5	1	6	1	6
919	1	23	4	6	2	8	-9	4	3	5	2	2	5	4	3	5	2	5	2	3	4	4	3	4	3	4	3	2	5	2	5	5	4	2	5	6	1	6	4	3	4	2	5	5	6	1	6	2	5
137	2	22	5	6	2	16	-9	4	3	3	4	4	3	3	4	4	3	5	2	2	5	3	4	2	5	4	3	5	2	2	5	5	5	2	5	4	3	3	2	4	3	4	3	6	4	1	6	3	4
741	1	22	5	6	2	7	-9	4	3	5	2	4	3	5	2	3	4	2	5	1	6	2	5	3	4	4	3	2	5	3	4	5	5	2	5	3	4	5	2	1	6	4	3	5	3	1	6	5	2
1020	2	61	3	6	2	8	-9	4	3	5	2	2	5	5	2	4	3	5	2	2	5	5	2	2	5	5	2	2	5	2	5	5	5	2	5	2	5	5	2	2	5	2	5	5	5	1	6	2	5
935	2	20	3	6	2	10	-9	4	3	4	3	2	5	5	2	5	2	5	2	3	4	4	3	3	4	4	3	2	5	3	4	6	6	3	4	2	5	2	1	5	2	5	2	6	5	1	6	2	5
392	2	26	1	6	2	6	-9	4	3	5	2	4	3	4	3	4	3	5	2	3	4	5	2	5	2	3	4	5	2	5	2	6	5	2	5	3	4	3	3	3	4	4	3	6	5	1	6	2	5
1121	2	24	2	7	2	33	-9	4	3	5	2	2	5	4	3	4	3	5	2	3	4	5	2	5	2	4	3	2	5	2	5	6	6	2	5	2	5	2	4	4	3	4	3	6	6	2	5	2	5
103	2	22	5	6	2	4	-9	4	3	6	1	1	6	5	2	4	3	5	2	2	5	4	3	4	3	5	2	2	5	2	5	6	6	2	5	5	2	5	5	2	5	2	5	6	6	1	6	1	6
331	2	21	5	6	2	16	-9	4	3	5	2	2	5	1	6	3	4	1	6	2	5	1	6	2	5	3	4	3	4	3	4	6	6	1	6	1	6	5	4	3	4	4	3	6	5	1	6	4	3
332	1	23	3	6	2	16	-9	3	4	3	4	4	3	4	3	1	6	1	6	3	4	3	4	3	4	4	3	3	4	2	5	3	3	3	4	6	1	3	2	3	4	3	4	6	1	1	6	2	5
319	2	21	2	6	2	8	-9	3	4	4	3	2	5	4	3	2	5	2	5	2	5	3	4	3	4	4	3	3	4	3	4	4	4	3	4	2	5	1	1	4	3	6	1	5	3	3	4	5	2
932	1	20	5	6	2	16	-9	3	4	6	1	1	6	5	2	3	4	3	4	3	4	3	4	2	5	5	2	2	5	1	6	4	4	3	4	5	2	1	1	4	3	5	2	5	4	2	5	2	5
100	1	22	4	5	2	1	-9	3	4	5	2	5	2	6	1	2	5	1	6	2	5	2	5	5	2	4	3	3	4	5	2	4	4	3	4	2	5	2	2	1	6	6	1	2	2	4	3	5	2
195	1	22	3	6	2	25	-9	3	4	5	2	5	2	2	5	3	4	3	4	2	5	5	2	5	2	4	3	4	3	3	4	5	5	2	5	3	4	3	1	6	1	5	2	4	4	3	4	4	3
1039	2	51	3	6	2	8	-9	3	4	5	2	2	5	3	4	2	5	3	4	2	5	2	5	4	3	4	3	5	2	4	3	5	5	2	5	2	5	3	5	5	2	1	6	5	4	1	6	2	5
625	2	21	5	6	2	8	-9	3	4	5	2	2	5	5	2	2	5	2	5	5	2	2	5	2	5	4	3	2	5	2	5	5	5	2	5	3	4	4	2	2	5	2	5	5	4	1	6	2	5
993	2	33	1	6	2	8	-9	3	4	4	3	3	4	4	3	4	3	4	3	3	4	5	2	4	3	5	2	3	4	2	5	6	5	2	5	3	4	4	4	3	4	3	4	5	5	1	6	2	5
230	1	31	2	6	2	-9	-9	3	4	6	1	1	6	3	4	3	4	3	4	2	5	3	4	4	3	4	3	3	4	3	4	6	5	2	5	4	3	3	4	4	3	3	4	4	5	2	5	5	2
654	1	31	2	4	2	36	-9	3	4	6	1	1	6	4	3	5	2	4	3	3	4	5	2	3	4	3	4	2	5	3	4	6	5	2	5	2	5	4	5	3	4	3	4	5	5	2	5	3	4
336	2	55	1	4	2	0	-9	3	4	6	1	1	6	3	4	3	4	3	4	1	6	1	6	1	6	4	3	1	6	5	2	5	5	1	6	2	5	5	1	3	4	5	2	4	6	1	6	1	6
232	1	22	5	6	2	16	-9	3	4	5	2	3	4	4	3	1	6	2	5	3	4	3	4	4	3	4	3	3	4	3	4	6	6	2	5	1	6	5	5	2	5	2	5	5	4	2	5	4	3
979	2	20	2	6	2	8	-9	3	4	5	2	3	4	4	3	3	4	3	4	2	5	4	3	5	2	5	2	3	4	2	5	6	5	1	6	6	1	4	3	4	3	3	4	5	5	2	5	2	5
322	2	22	1	6	2	4	-9	3	4	6	1	2	5	4	3	4	3	5	2	3	4	3	4	4	3	4	3	2	5	2	5	6	6	2	5	3	4	5	4	2	5	2	5	6	4	1	6	4	3
178	2	22	2	6	2	6	-9	3	4	6	1	2	5	5	2	5	2	5	2	4	3	6	1	3	4	5	2	3	4	2	5	6	6	2	5	5	2	5	4	3	4	3	4	6	6	1	6	1	6
530	1	59	2	4	2	8	-9	3	4	5	2	1	6	5	2	4	3	4	3	1	6	1	6	1	6	4	3	1	6	1	6	6	5	1	6	4	3	6	5	1	6	1	6	6	6	1	6	3	4
610	2	22	5	6	2	16	-9	3	4	5	2	2	5	3	4	3	4	3	4	2	5	4	3	5	2	2	5	5	2	4	3	6	5	1	6	3	4	2	4	4	3	3	4	5	5	1	6	2	5
366	2	22	4	6	1	16	-9	3	4	4	3	6	1	5	2	5	2	4	3	4	3	4	3	6	1	5	2	1	6	1	6	6	6	1	6	2	5	6	6	1	6	4	3	5	6	1	6	2	5
258	2	22	1	5	1	8	-9	3	4	4	3	1	6	4	3	4	3	5	2	1	6	3	4	5	2	3	4	3	4	2	5	6	6	1	6	6	1	2	1	5	2	6	1	5	6	1	6	6	1
1098	2	28	5	6	2	394	-9	3	4	6	1	1	6	4	3	3	4	3	4	4	3	5	2	4	3	4	3	2	5	2	5	6	6	1	6	2	5	6	6	2	5	2	5	6	6	1	6	1	6
249	2	24	4	6	2	16	-9	3	4	4	3	5	2	3	4	5	2	5	2	3	4	3	4	2	5	4	3	3	4	3	4	6	6	1	6	4	3	4	4	5	2	4	3	6	6	1	6	1	6
260	2	66	3	5	2	1	-9	2	5	3	4	3	4	2	5	2	5	2	5	2	5	2	5	3	4	3	4	3	4	3	4	4	4	4	3	4	3	4	4	4	3	4	3	4	4	2	5	5	2
1110	2	37	3	6	2	21	-9	2	5	4	3	3	4	4	3	3	4	3	4	3	4	3	4	2	5	4	3	4	3	3	4	3	4	3	4	3	4	3	5	2	5	4	3	4	5	2	5	4	3
606	2	23	5	6	1	8	-9	2	5	4	3	3	4	5	2	3	4	3	4	3	4	3	4	1	6	4	3	2	5	2	5	3	5	3	4	4	3	4	2	3	4	5	2	5	6	1	6	2	5
149	1	21	3	6	2	16	-9	2	5	5	2	5	2	5	2	5	2	5	2	4	3	2	5	5	2	5	2	3	4	5	2	4	4	3	4	5	2	5	3	4	3	2	5	5	5	1	6	4	3
159	1	22	5	6	2	16	-9	2	5	6	1	1	6	6	1	5	2	5	2	1	6	1	6	1	6	6	1	1	6	1	6	5	4	3	4	3	4	4	3	4	3	4	3	6	6	1	6	5	2
177	2	31	2	5	2	36	-9	2	5	2	5	4	3	2	5	2	5	2	5	2	5	2	5	4	3	2	5	4	3	3	4	5	5	3	4	2	5	2	2	4	3	5	2	5	5	2	5	2	5
496	1	22	3	6	2	25	-9	2	5	4	3	4	3	4	3	2	5	3	4	3	4	3	4	5	2	3	4	4	3	4	3	4	5	2	5	4	3	3	2	3	4	5	2	4	4	1	6	4	3
528	1	22	5	6	2	25	-9	2	5	4	3	5	2	3	4	1	6	2	5	4	3	2	5	2	5	2	5	2	5	2	5	4	6	2	5	2	5	5	2	2	5	2	5	5	4	2	5	3	4
749	2	18	2	6	2	8	-9	2	5	5	2	3	4	2	5	4	3	4	3	4	3	4	3	4	3	3	4	3	4	3	4	5	6	3	4	2	5	3	2	4	3	5	2	5	5	2	5	5	2
180	2	23	1	6	2	16	-9	2	5	4	3	5	2	3	4	4	3	4	3	3	4	4	3	5	2	4	3	4	3	4	3	5	5	2	5	3	4	3	5	4	3	5	2	5	4	1	6	2	5
715	2	23	5	6	1	16	-9	2	5	2	5	2	5	4	3	3	4	2	5	2	5	4	3	2	5	2	5	2	5	2	5	5	5	2	5	2	5	4	4	3	4	2	5	5	4	1	6	2	5
117	2	21	1	6	2	3	-9	2	5	5	2	3	4	3	4	2	5	1	6	4	3	3	4	3	4	4	3	2	5	2	5	6	5	1	6	2	5	5	3	2	5	4	3	6	5	1	6	3	4
774	2	21	1	5	2	8	-9	1	6	4	3	5	2	4	3	4	3	4	3	1	6	2	5	5	2	2	5	3	4	4	3	4	4	5	2	2	5	3	1	4	3	4	3	5	6	1	6	2	5
234	1	21	5	6	2	8	-9	1	6	6	1	2	5	2	5	3	4	3	4	2	5	2	5	4	3	3	4	3	4	2	5	5	5	2	5	3	4	4	2	1	6	5	2	5	5	2	5	5	2
257	2	23	1	6	1	3	1	6	1	6	1	1	6	6	1	5	2	6	1	6	1	6	1	1	6	6	1	1	6	1	6	5	4	2	5	5	2	2	3	3	4	6	1	5	4	1	6	3	4
650	2	21	4	5	2	16	1	6	1	6	1	1	6	6	1	5	2	4	3	6	1	5	2	1	6	6	1	1	6	1	6	6	5	3	4	3	4	4	4	4	3	3	4	5	3	3	4	4	3
900	2	40	1	6	2	8	1	6	1	6	1	1	6	6	1	6	1	6	1	6	1	6	1	1	6	6	1	1	6	1	6	6	4	2	5	5	2	4	5	2	5	4	3	5	4	1	6	2	5
695	1	27	5	6	2	39	1	6	1	6	1	1	6	5	2	3	4	2	5	3	4	2	5	2	5	2	5	2	5	2	5	5	5	2	5	2	5	2	2	4	3	5	2	5	4	1	6	2	5
144	2	58	5	6	2	8	1	6	1	6	1	1	6	6	1	4	3	4	3	4	3	1	6	1	6	6	1	1	6	1	6	6	5	1	6	4	3	6	6	1	6	2	5	6	6	1	6	2	5
633	2	22	5	6	2	40	1	6	1	6	1	3	4	6	1	4	3	4	3	6	1	4	3	6	1	6	1	1	6	1	6	6	5	1	6	5	2	2	5	1	6	4	3	6	5	1	6	2	5
906	2	54	1	6	2	8	1	6	1	6	1	6	1	6	1	2	5	2	5	6	1	6	1	2	5	5	2	1	6	1	6	6	6	1	6	1	6	5	2	5	2	4	3	6	5	1	6	4	3
266	2	19	4	6	2	40	1	6	1	6	1	2	5	2	5	5	2	4	3	2	5	6	1	4	3	5	2	1	6	2	5	6	6	1	6	3	4	5	4	5	2	6	1	6	6	1	6	2	5
174	2	56	3	4	2	-9	1	5	2	2	5	6	1	2	5	2	5	1	6	2	5	6	1	6	1	2	5	3	4	2	5	3	4	5	2	3	4	3	1	4	3	6	1	6	3	2	5	1	6
800	2	47	4	4	1	16	1	5	2	5	2	5	2	5	2	5	2	5	2	5	2	5	2	1	6	5	2	2	5	5	2	4	3	3	4	2	5	3	3	4	3	3	4	4	4	2	5	3	4
659	2	27	3	6	1	3	1	5	2	6	1	2	5	5	2	2	5	2	5	2	5	6	1	5	2	3	4	2	5	1	6	6	5	2	5	4	3	4	4	2	5	3	4	6	4	1	6	1	6
346	2	22	1	5	1	8	1	5	2	6	1	4	3	6	1	2	5	2	5	2	5	4	3	1	6	6	1	1	6	1	6	6	6	3	4	3	4	6	5	3	4	2	5	5	6	1	6	2	5
288	2	25	1	6	1	36	1	5	2	5	2	2	5	6	1	4	3	4	3	6	1	5	2	1	6	6	1	1	6	1	6	6	5	2	5	5	2	4	3	6	1	4	3	6	6	1	6	2	5
891	2	63	5	5	2	8	1	5	2	5	2	2	5	2	5	5	2	1	6	5	2	5	2	1	6	5	2	4	3	1	6	6	6	2	5	2	5	6	5	5	2	5	2	6	5	1	6	5	2
1138	2	26	5	6	2	16	1	4	3	4	3	1	6	4	3	2	5	2	5	2	5	1	6	4	3	3	4	3	4	1	6	5	5	3	4	2	5	4	5	2	5	3	4	5	3	1	6	3	4
165	2	26	4	6	1	19	1	4	3	5	2	1	6	4	3	1	6	2	5	4	3	3	4	2	5	5	2	2	5	2	5	4	5	1	6	3	4	4	2	2	5	4	3	6	5	1	6	2	5
1130	2	25	5	6	2	16	1	4	3	6	1	2	5	4	3	4	3	4	3	3	4	3	4	4	3	4	3	3	4	3	4	5	5	1	6	3	4	3	2	1	6	6	1	6	5	1	6	2	5
246	2	21	2	6	2	8	1	4	3	6	1	2	5	5	2	3	4	4	3	4	3	3	4	4	3	4	3	2	5	3	4	5	6	1	6	2	5	4	3	5	2	5	2	5	5	1	6	2	5
911	2	49	5	4	2	8	1	4	3	6	1	1	6	1	6	3	4	4	3	5	2	5	2	1	6	3	4	1	6	2	5	6	6	2	5	2	5	6	4	1	6	1	6	6	5	1	6	2	5
923	2	49	2	5	2	16	1	4	3	4	3	5	2	5	2	3	4	3	4	4	3	3	4	5	2	5	2	3	4	3	4	6	6	2	5	2	5	3	2	3	4	2	5	5	4	1	6	4	3
646	2	54	5	7	1	16	1	4	3	4	3	1	6	5	2	1	6	1	6	5	2	3	4	1	6	5	2	1	6	1	6	6	6	1	6	3	4	6	6	1	6	1	6	6	6	1	6	3	4
1140	2	26	3	6	2	36	1	4	3	6	1	1	6	6	1	6	1	6	1	6	1	4	3	1	6	6	1	1	6	1	6	6	6	1	6	2	5	6	4	6	1	4	3	5	5	2	5	5	2
802	2	45	2	6	2	16	1	4	3	6	1	1	6	6	1	4	3	1	6	1	6	4	3	1	6	1	6	1	6	5	2	6	6	1	6	2	5	4	1	1	6	1	6	6	6	1	6	1	6
589	1	39	5	6	2	40	1	3	4	3	4	2	5	2	5	2	5	1	6	2	5	2	5	2	5	2	5	5	2	2	5	1	1	6	1	1	6	1	1	6	1	6	1	3	1	4	3	6	1
143	1	52	3	4	2	8	1	3	4	3	4	1	6	5	2	4	3	3	4	3	4	3	4	1	6	5	2	2	5	2	5	2	4	4	3	6	1	6	5	1	6	1	6	6	5	1	6	1	6
136	2	46	1	7	2	8	1	3	4	6	1	4	3	4	3	1	6	1	6	1	6	4	3	3	4	4	3	1	6	1	6	3	4	5	2	1	6	2	3	4	3	5	2	4	3	2	5	3	4
216	2	26	1	4	2	36	1	3	4	5	2	2	5	2	5	5	2	5	2	5	2	2	5	2	5	2	5	2	5	3	4	4	4	3	4	3	4	5	5	3	4	5	2	5	6	1	6	6	1
238	2	22	1	6	2	1	1	3	4	3	4	5	2	4	3	4	3	4	3	3	4	4	3	5	2	3	4	3	4	3	4	5	5	2	5	3	4	4	5	2	5	3	4	6	5	1	6	1	6
657	1	56	5	6	1	40	1	2	5	2	5	6	1	5	2	5	2	5	2	3	4	5	2	4	3	5	2	4	3	3	4	2	3	5	2	1	6	1	1	5	2	4	3	5	2	2	5	1	6
1086	2	56	4	4	1	8	1	2	5	6	1	1	6	2	5	2	5	2	5	3	4	2	5	2	5	4	3	2	5	4	3	6	6	1	6	3	4	5	6	4	3	4	3	6	6	1	6	5	2
615	2	52	1	6	2	5	1	2	5	3	4	6	1	6	1	5	2	5	2	6	1	3	4	1	6	5	2	1	6	1	6	6	6	1	6	3	4	4	1	3	4	1	6	6	5	1	6	1	6
877	2	60	2	4	2	8	1	1	6	2	5	2	5	1	6	2	5	2	5	1	6	1	6	1	6	3	4	3	4	2	5	2	4	5	2	1	6	3	2	4	3	5	2	5	2	2	5	5	2
200	2	33	5	6	2	38	0	-9	-9	6	1	1	6	6	1	3	4	-9	-9	5	2	-9	-9	2	5	-9	-9	1	6	1	6	6	5	1	6	4	3	1	5	3	4	6	1	6	3	1	6	5	2
276	2	29	5	6	2	54	0	6	1	6	1	1	6	6	1	6	1	6	1	3	4	3	4	2	5	6	1	1	6	1	6	1	5	6	1	6	1	2	4	1	6	6	1	6	6	1	6	1	6
140	1	25	3	6	1	24	0	6	1	6	1	1	6	5	2	2	5	2	5	2	5	5	2	2	5	5	2	1	6	2	5	4	4	3	4	1	6	2	1	6	1	6	1	5	5	6	1	5	2
1050	1	41	5	6	2	40	0	6	1	6	1	6	1	5	2	4	3	4	3	3	4	3	4	2	5	6	1	1	6	2	5	4	4	2	5	3	4	3	2	3	4	3	4	5	5	1	6	1	6
510	2	21	2	6	2	17	0	6	1	6	1	1	6	6	1	5	2	5	2	4	3	5	2	1	6	5	2	1	6	2	5	5	4	3	4	2	5	5	5	3	4	4	3	5	4	3	4	2	5
146	1	21	1	6	1	3	0	6	1	6	1	4	3	6	1	3	4	3	4	3	4	4	3	4	3	6	1	1	6	1	6	4	5	3	4	2	5	3	2	5	2	5	2	5	5	2	5	5	2
605	1	26	5	6	2	40	0	6	1	5	2	1	6	1	6	4	3	4	3	2	5	3	4	4	3	3	4	3	4	2	5	5	4	1	6	2	5	4	4	2	5	4	3	5	3	2	5	2	5
758	1	22	5	6	2	40	0	6	1	6	1	1	6	6	1	4	3	4	3	5	2	5	2	1	6	6	1	1	6	1	6	5	5	2	5	3	4	5	5	2	5	4	3	6	5	1	6	6	1
661	1	25	5	6	2	263	0	6	1	4	3	6	1	4	3	3	4	3	4	1	6	4	3	5	2	3	4	3	4	3	4	6	6	3	4	4	3	5	2	3	4	5	2	6	6	1	6	6	1
134	1	22	3	6	1	8	0	6	1	6	1	3	4	6	1	5	2	4	3	3	4	4	3	4	3	6	1	2	5	2	5	6	5	2	5	3	4	5	3	3	4	3	4	6	3	1	6	2	5
555	2	22	4	6	2	8	0	6	1	5	2	3	4	6	1	3	4	2	5	3	4	3	4	1	6	5	2	2	5	1	6	6	6	2	5	5	2	5	5	3	4	2	5	6	6	1	6	1	6
458	2	23	5	6	2	-9	0	6	1	6	1	1	6	6	1	4	3	3	4	3	4	4	3	4	3	3	4	1	6	2	5	6	5	1	6	6	1	5	5	1	6	3	4	5	5	1	6	3	4
805	1	47	5	6	2	8	0	6	1	6	1	1	6	5	2	3	4	3	4	2	5	3	4	1	6	6	1	2	5	2	5	6	6	2	5	2	5	2	2	3	4	3	4	5	5	1	6	2	5
479	1	23	5	6	2	16	0	6	1	6	1	1	6	6	1	3	4	4	3	3	4	5	2	1	6	6	1	2	5	2	5	6	5	1	6	5	2	4	6	1	6	4	3	6	5	1	6	1	6
1006	2	56	5	6	1	16	0	6	1	6	1	1	6	4	3	2	5	1	6	3	4	1	6	3	4	3	4	1	6	1	6	6	6	1	6	3	4	3	1	5	2	1	6	6	6	1	6	1	6
430	2	28	5	6	2	16	0	6	1	6	1	1	6	6	1	3	4	3	4	4	3	5	2	6	1	5	2	1	6	1	6	6	6	1	6	2	5	5	6	1	6	1	6	5	6	1	6	2	5
133	2	22	1	6	2	7	0	6	1	6	1	1	6	6	1	6	1	4	3	1	6	1	6	1	6	6	1	1	6	1	6	6	6	1	6	2	5	5	2	1	6	3	4	6	6	1	6	6	1
663	1	30	5	6	2	140	0	6	1	6	1	1	6	5	2	4	3	4	3	1	6	1	6	1	6	5	2	1	6	1	6	6	6	1	6	3	4	1	5	1	6	4	3	6	5	1	6	2	5
220	2	22	5	6	2	17	0	5	2	5	2	3	4	3	4	4	3	5	2	2	5	3	4	5	2	2	5	4	3	4	3	2	4	5	2	2	5	2	1	4	3	5	2	3	5	4	3	4	3
552	1	38	5	6	2	17	0	5	2	5	2	2	5	4	3	2	5	2	5	4	3	4	3	3	4	3	4	3	4	3	4	3	4	3	4	1	6	2	4	2	5	2	5	4	4	2	5	4	3
485	1	25	4	6	1	2	0	5	2	4	3	2	5	4	3	3	4	4	3	2	5	4	3	3	4	4	3	3	4	3	4	4	4	3	4	3	4	3	3	2	5	3	4	4	3	2	5	5	2
330	2	22	4	6	2	8	0	5	2	5	2	2	5	5	2	2	5	4	3	2	5	4	3	3	4	5	2	2	5	2	5	5	4	2	5	2	5	2	2	3	4	4	3	5	5	1	6	2	5
538	1	35	5	6	1	16	0	5	2	5	2	2	5	5	2	5	2	4	3	5	2	2	5	3	4	5	2	2	5	2	5	5	5	2	5	4	3	3	2	2	5	3	4	5	5	2	5	5	2
404	2	31	5	6	2	42	0	5	2	6	1	2	5	5	2	3	4	3	4	3	4	6	1	5	2	5	2	3	4	1	6	5	5	2	5	4	3	3	3	2	5	2	5	6	4	1	6	2	5
231	1	23	5	6	2	25	0	5	2	5	2	1	6	4	3	2	5	1	6	3	4	3	4	3	4	3	4	2	5	2	5	6	5	2	5	3	4	4	1	3	4	4	3	6	6	1	6	3	4
769	2	22	3	6	1	7	0	5	2	3	4	4	3	4	3	5	2	4	3	2	5	4	3	4	3	4	3	2	5	3	4	5	5	1	6	3	4	3	2	2	5	2	5	5	5	2	5	3	4
268	2	20	5	6	1	16	0	5	2	6	1	1	6	5	2	4	3	4	3	3	4	5	2	4	3	5	2	2	5	2	5	5	6	2	5	2	5	3	3	3	4	4	3	5	3	1	6	3	4
679	2	56	3	6	2	5	0	5	2	5	2	1	6	2	5	5	2	5	2	2	5	3	4	2	5	3	4	1	6	2	5	6	4	1	6	3	4	4	2	2	5	3	4	5	4	1	6	4	3
622	2	22	5	6	2	8	0	5	2	5	2	2	5	4	3	2	5	2	5	3	4	2	5	5	2	3	4	3	4	3	4	6	5	2	5	2	5	5	2	2	5	2	5	5	5	1	6	2	5
648	2	21	4	6	1	16	0	5	2	5	2	2	5	5	2	3	4	3	4	4	3	5	2	3	4	5	2	1	6	1	6	6	4	1	6	3	4	2	3	4	3	5	2	5	4	1	6	3	4
340	1	31	5	6	2	30	0	5	2	5	2	1	6	5	2	5	2	5	2	1	6	1	6	1	6	5	2	1	6	1	6	5	5	1	6	2	5	3	4	5	2	4	3	6	6	1	6	3	4
386	2	27	5	7	2	16	0	5	2	5	2	5	2	4	3	5	2	4	3	3	4	4	3	3	4	4	3	1	6	3	4	5	6	1	6	3	4	5	5	4	3	3	4	5	5	1	6	2	5
455	2	24	5	6	2	17	0	5	2	4	3	2	5	6	1	4	3	4	3	3	4	4	3	3	4	5	2	1	6	2	5	6	5	1	6	4	3	3	3	3	4	4	3	6	6	1	6	1	6
985	2	19	5	6	2	16	0	5	2	5	2	5	2	5	2	3	4	2	5	3	4	5	2	5	2	5	2	2	5	2	5	5	6	1	6	4	3	2	2	4	3	4	3	6	5	1	6	2	5
233	2	30	5	6	2	12	0	5	2	6	1	1	6	5	2	4	3	5	2	2	5	4	3	2	5	4	3	1	6	2	5	6	5	1	6	3	4	5	2	1	6	2	5	6	6	1	6	1	6
162	1	21	2	6	2	36	0	5	2	5	2	2	5	4	3	5	2	5	2	3	4	3	4	1	6	5	2	1	6	1	6	6	6	2	5	3	4	5	2	2	5	3	4	5	6	1	6	1	6
958	2	35	5	6	1	16	0	5	2	6	1	2	5	5	2	3	4	3	4	3	4	2	5	3	4	5	2	2	5	1	6	5	6	1	6	4	3	5	5	3	4	4	3	5	6	1	6	5	2
588	2	54	5	6	2	394	0	5	2	5	2	2	5	5	2	3	4	3	4	3	4	4	3	3	4	5	2	2	5	5	2	6	6	1	6	3	4	2	2	5	2	3	4	5	5	2	5	3	4
141	2	22	5	6	2	16	0	5	2	6	1	2	5	4	3	5	2	5	2	3	4	4	3	3	4	5	2	2	5	2	5	6	6	1	6	2	5	4	3	2	5	4	3	6	6	1	6	6	1
94	2	22	5	6	2	16	0	5	2	6	1	2	5	4	3	5	2	5	2	2	5	5	2	4	3	5	2	1	6	2	5	6	6	1	6	2	5	4	2	3	4	3	4	6	6	1	6	1	6
351	1	44	1	4	2	0	0	4	3	4	3	4	3	1	6	1	6	1	6	1	6	1	6	4	3	1	6	3	4	3	4	3	4	5	2	3	4	1	2	4	3	1	6	5	5	1	6	5	2
1035	2	23	1	6	2	16	0	4	3	6	1	2	5	5	2	5	2	5	2	2	5	3	4	2	5	5	2	2	5	2	5	2	5	5	2	2	5	3	2	4	3	4	3	5	5	2	5	2	5
894	2	22	5	6	1	72	0	4	3	5	2	1	6	5	2	3	4	3	4	4	3	5	2	4	3	5	2	1	6	1	6	4	4	3	4	1	6	4	3	4	3	6	1	5	4	2	5	4	3
128	2	21	5	6	2	8	0	4	3	5	2	1	6	2	5	4	3	5	2	2	5	2	5	4	3	4	3	2	5	2	5	6	4	4	3	5	2	2	4	2	5	5	2	6	2	1	6	5	2
107	2	21	5	6	2	16	0	4	3	5	2	2	5	5	2	4	3	4	3	4	3	3	4	3	4	4	3	2	5	3	4	4	4	2	5	3	4	4	4	2	5	4	3	5	5	2	5	2	5
412	1	24	5	6	1	0	0	4	3	4	3	4	3	2	5	4	3	4	3	2	5	2	5	2	5	2	5	2	5	2	5	5	4	2	5	3	4	4	4	2	5	2	5	4	2	3	4	4	3
219	2	22	5	6	1	4	0	4	3	6	1	5	2	6	1	3	4	3	4	2	5	2	5	4	3	6	1	2	5	2	5	5	5	2	5	3	4	4	3	2	5	5	2	5	5	2	5	2	5
360	2	38	3	6	2	56	0	4	3	6	1	1	6	5	2	5	2	5	2	3	4	5	2	2	5	4	3	2	5	2	5	5	5	2	5	3	4	3	1	3	4	6	1	6	6	1	6	1	6
267	2	19	4	6	2	40	0	4	3	6	1	5	2	3	4	3	4	3	4	3	4	2	5	3	4	5	2	2	5	2	5	5	5	2	5	3	4	4	4	3	4	4	3	4	6	1	6	2	5
166	2	38	3	5	2	7	0	4	3	5	2	3	4	4	3	3	4	3	4	2	5	2	5	2	5	3	4	2	5	2	5	5	5	2	5	5	2	4	2	5	2	2	5	6	4	1	6	4	3
160	2	29	2	6	1	36	0	4	3	5	2	5	2	5	2	3	4	5	2	3	4	3	4	5	2	5	2	2	5	5	2	5	6	2	5	1	6	4	2	5	2	5	2	4	5	1	6	1	6
543	2	31	4	6	2	40	0	4	3	5	2	3	4	4	3	3	4	4	3	4	3	3	4	3	4	4	3	1	6	1	6	5	6	2	5	2	5	4	4	4	3	2	5	5	5	1	6	3	4
641	2	20	3	6	2	94	0	4	3	5	2	6	1	5	2	3	4	3	4	4	3	5	2	6	1	5	2	2	5	2	5	5	6	2	5	2	5	3	2	5	2	4	3	5	5	1	6	1	6
675	2	28	2	6	2	19	0	4	3	6	1	1	6	3	4	3	4	3	4	1	6	5	2	2	5	3	4	3	4	3	4	6	5	2	5	2	5	4	4	3	4	1	6	6	6	1	6	1	6
1159	1	62	5	6	2	8	0	4	3	2	5	2	5	4	3	4	3	4	3	3	4	3	4	3	4	4	3	2	5	2	5	5	5	1	6	1	6	4	1	5	2	4	3	5	4	1	6	2	5
887	2	39	1	6	1	8	0	4	3	5	2	1	6	5	2	5	2	5	2	4	3	5	2	1	6	5	2	1	6	1	6	5	5	1	6	3	4	3	1	5	2	5	2	6	5	1	6	1	6
607	1	20	5	6	1	4	0	4	3	5	2	1	6	5	2	2	5	3	4	1	6	1	6	2	5	2	5	1	6	1	6	6	5	1	6	2	5	2	2	3	4	2	5	5	6	1	6	1	6
451	2	37	5	6	2	16	0	4	3	3	4	2	5	2	5	3	4	3	4	5	2	5	2	3	4	5	2	2	5	2	5	6	6	2	5	4	3	5	5	2	5	1	6	6	6	1	6	4	3
456	2	37	3	6	2	15	0	4	3	5	2	1	6	5	2	5	2	5	2	1	6	1	6	1	6	5	2	1	6	1	6	6	5	1	6	5	2	6	4	6	1	4	3	6	6	1	6	6	1
620	2	22	5	6	2	24	0	4	3	5	2	1	6	5	2	2	5	3	4	1	6	1	6	6	1	1	6	4	3	3	4	6	6	2	5	2	5	5	4	4	3	3	4	3	5	3	4	3	4
126	1	21	4	6	2	8	0	4	3	5	2	5	2	5	2	4	3	4	3	2	5	4	3	2	5	6	1	1	6	1	6	6	6	1	6	2	5	3	1	3	4	5	2	5	4	1	6	2	5
484	1	21	5	6	1	42	0	4	3	6	1	1	6	5	2	3	4	2	5	2	5	3	4	1	6	6	1	3	4	1	6	6	6	1	6	1	6	5	6	2	5	1	6	6	5	1	6	3	4
167	1	22	5	6	2	8	0	4	3	6	1	1	6	2	5	3	4	4	3	4	3	4	3	2	5	4	3	3	4	3	4	6	6	1	6	5	2	2	5	3	4	3	4	5	5	1	6	5	2
556	1	22	4	6	2	8	0	4	3	5	2	2	5	5	2	3	4	3	4	4	3	3	4	1	6	5	2	1	6	1	6	6	6	1	6	2	5	4	5	2	5	2	5	6	6	1	6	1	6
907	2	37	2	6	2	8	0	4	3	6	1	2	5	5	2	4	3	3	4	3	4	4	3	1	6	5	2	2	5	2	5	6	6	1	6	3	4	5	5	4	3	2	5	6	5	1	6	2	5
792	2	39	2	6	2	8	0	4	3	4	3	2	5	5	2	4	3	4	3	3	4	5	2	1	6	6	1	2	5	2	5	6	6	1	6	4	3	6	5	5	2	3	4	6	6	1	6	2	5
318	2	33	5	6	1	16	0	3	4	5	2	3	4	3	4	3	4	3	4	1	6	1	6	3	4	1	6	5	2	5	2	2	2	4	3	2	5	1	1	2	5	2	5	1	2	5	2	4	3
428	2	45	1	6	1	2	0	3	4	6	1	1	6	2	5	3	4	4	3	2	5	3	4	1	6	6	1	1	6	2	5	6	1	1	6	2	5	5	4	1	6	1	6	6	4	1	6	2	5
527	2	21	1	6	2	13	0	3	4	5	2	3	4	6	1	5	2	5	2	5	2	5	2	3	4	5	2	3	4	3	4	4	5	3	4	3	4	2	2	5	2	5	2	5	5	1	6	5	2
1040	2	22	2	6	2	8	0	3	4	4	3	5	2	4	3	2	5	2	5	3	4	3	4	5	2	4	3	3	4	3	4	4	5	2	5	3	4	4	4	5	2	4	3	5	5	1	6	2	5
236	2	25	5	6	2	14	0	3	4	5	2	1	6	5	2	5	2	5	2	5	2	3	4	3	4	5	2	2	5	2	5	4	4	1	6	2	5	2	1	6	1	4	3	5	5	1	6	1	6
771	2	33	5	6	2	8	0	3	4	5	2	5	2	4	3	4	3	4	3	3	4	4	3	3	4	4	3	1	6	3	4	5	5	2	5	2	5	4	4	2	5	2	5	5	5	2	5	2	5
727	1	20	5	6	2	0	0	3	4	5	2	5	2	3	4	2	5	2	5	2	5	3	4	5	2	3	4	4	3	3	4	5	5	2	5	2	5	3	4	2	5	2	5	5	5	2	5	2	5
259	1	32	3	6	1	28	0	3	4	6	1	1	6	4	3	4	3	4	3	4	3	5	2	5	2	6	1	1	6	1	6	6	5	2	5	6	1	5	5	2	5	3	4	5	5	1	6	4	3
1095	2	28	5	7	2	25	0	3	4	6	1	5	2	5	2	4	3	5	2	3	4	2	5	4	3	5	2	4	3	3	4	6	5	2	5	3	4	2	3	5	2	5	2	5	5	2	5	3	4
127	2	24	2	6	2	7	0	3	4	5	2	4	3	3	4	4	3	4	3	2	5	5	2	5	2	4	3	2	5	2	5	6	5	2	5	6	1	6	6	3	4	3	4	6	6	1	6	2	5
245	2	22	3	6	2	16	0	3	4	4	3	3	4	4	3	4	3	3	4	4	3	3	4	3	4	4	3	3	4	3	4	6	5	1	6	2	5	3	3	3	4	3	4	6	6	1	6	1	6
626	2	23	5	6	2	8	0	3	4	4	3	3	4	3	4	3	4	3	4	3	4	3	4	4	3	3	4	3	4	3	4	6	5	1	6	4	3	4	3	4	3	3	4	6	6	1	6	1	6
688	2	22	3	6	1	8	0	3	4	5	2	2	5	4	3	3	4	2	5	2	5	3	4	3	4	3	4	2	5	2	5	6	6	2	5	2	5	5	5	3	4	2	5	6	6	1	6	1	6
531	2	22	3	6	2	21	0	3	4	6	1	1	6	5	2	4	3	5	2	2	5	2	5	5	2	5	2	2	5	2	5	5	6	1	6	2	5	4	4	4	3	3	4	5	6	1	6	2	5
240	2	24	5	6	2	16	0	3	4	1	6	1	6	3	4	2	5	1	6	1	6	2	5	4	3	1	6	3	4	4	3	6	6	1	6	2	5	2	1	4	3	5	2	5	6	3	4	1	6
106	1	21	4	6	2	16	0	3	4	5	2	5	2	6	1	3	4	3	4	2	5	3	4	5	2	5	2	2	5	1	6	6	6	1	6	2	5	2	4	2	5	4	3	5	6	1	6	1	6
97	1	22	3	6	2	8	0	3	4	6	1	5	2	5	2	2	5	2	5	4	3	2	5	4	3	5	2	2	5	3	4	6	6	1	6	3	4	6	3	2	5	3	4	6	6	1	6	2	5
343	1	22	1	6	2	8	0	2	5	6	1	2	5	3	4	4	3	4	3	2	5	2	5	5	2	2	5	4	3	4	3	4	5	2	5	4	3	4	4	1	6	2	5	5	4	1	6	3	4
152	1	21	1	6	1	3	0	2	5	5	2	2	5	4	3	4	3	3	4	3	4	2	5	4	3	3	4	3	4	3	4	5	4	2	5	3	4	3	3	3	4	2	5	5	5	2	5	4	3
717	2	48	3	6	1	56	0	2	5	5	2	6	1	5	2	5	2	6	1	3	4	3	4	5	2	5	2	4	3	3	4	5	4	1	6	4	3	4	3	5	2	2	5	6	5	1	6	1	6
952	2	21	4	6	2	8	0	2	5	4	3	3	4	2	5	3	4	4	3	2	5	3	4	5	2	2	5	2	5	3	4	5	5	2	5	3	4	4	1	3	4	5	2	6	4	1	6	2	5
118	1	22	2	6	2	8	0	2	5	5	2	3	4	2	5	5	2	5	2	3	4	3	4	6	1	3	4	5	2	5	2	5	6	2	5	2	5	4	1	4	3	4	3	3	6	3	4	2	5
685	2	26	5	6	2	140	0	2	5	5	2	1	6	1	6	3	4	4	3	2	5	2	5	5	2	3	4	2	5	3	4	6	5	2	5	3	4	1	1	6	1	6	1	6	6	1	6	1	6
594	2	20	5	6	2	2	0	2	5	5	2	6	1	5	2	5	2	4	3	3	4	2	5	6	1	1	6	5	2	5	2	6	6	3	4	3	4	5	5	6	1	5	2	6	6	1	6	1	6
222	1	20	3	6	1	8	0	2	5	5	2	1	6	4	3	3	4	3	4	1	6	2	5	6	1	2	5	3	4	4	3	6	6	2	5	3	4	1	3	4	3	4	3	5	4	2	5	2	5
215	2	58	5	6	2	8	0	2	5	6	1	1	6	5	2	4	3	4	3	2	5	2	5	1	6	5	2	1	6	2	5	6	6	1	6	1	6	2	1	6	1	5	2	5	5	1	6	1	6
945	1	21	1	6	2	8	0	2	5	6	1	2	5	5	2	2	5	2	5	4	3	4	3	2	5	5	2	2	5	2	5	6	6	1	6	2	5	4	1	6	1	6	1	4	6	1	6	1	6
187	1	32	2	6	2	1	0	1	6	1	6	3	4	1	6	1	6	1	6	2	5	1	6	5	2	5	2	6	1	6	1	1	1	6	1	1	6	1	1	6	1	6	1	3	1	5	2	1	6
692	1	55	1	5	2	8	0	1	6	4	3	4	3	3	4	4	3	4	3	4	3	2	5	2	5	3	4	1	6	6	1	3	3	5	2	1	6	2	1	4	3	4	3	4	2	3	4	5	2
223	1	22	5	6	2	8	0	1	6	6	1	1	6	1	6	1	6	1	6	1	6	3	4	5	2	1	6	5	2	5	2	5	5	2	5	2	5	2	2	2	5	4	3	4	2	3	4	6	1
942	2	22	1	6	2	2	0	1	6	5	2	4	3	5	2	2	5	3	4	1	6	2	5	2	5	2	5	2	5	3	4	5	6	1	6	2	5	4	5	3	4	6	1	4	4	3	4	4	3
131	1	22	1	6	2	8	0	1	6	4	3	6	1	2	5	2	5	3	4	2	5	5	2	5	2	4	3	3	4	4	3	6	6	1	6	2	5	5	3	3	4	4	3	4	2	2	5	4	3
182	2	33	1	5	2	39	0	6	1	6	1	1	6	6	1	2	5	1	6	2	5	3	4	1	6	6	1	4	3	4	3	5	6	3	4	3	4	4	4	1	6	3	4	6	5	1	6	1	6
414	2	29	4	5	2	15	0	5	2	5	2	3	4	2	5	3	4	1	6	2	5	3	4	5	2	4	3	4	3	3	4	5	5	5	2	1	6	2	2	5	2	4	3	5	6	1	6	3	4
1076	2	42	5	6	2	16	0	5	2	3	4	3	4	5	2	3	4	3	4	3	4	5	2	3	4	5	2	2	5	2	5	4	5	3	4	3	4	4	3	2	5	4	3	4	5	1	6	4	3
1070	2	38	5	5	2	0	0	5	2	4	3	3	4	1	6	3	4	2	5	2	5	1	6	3	4	1	6	2	5	5	2	4	6	2	5	3	4	2	1	6	1	6	1	5	5	1	6	5	2
1078	2	49	5	5	1	8	0	5	2	5	2	2	5	4	3	4	3	5	2	5	2	5	2	2	5	4	3	4	3	2	5	5	5	2	5	5	2	5	2	5	2	5	2	5	5	1	6	5	2
1018	2	50	4	5	2	119	0	5	2	5	2	1	6	5	2	5	2	5	2	4	3	4	3	1	6	4	3	1	6	1	6	6	5	1	6	2	5	5	5	4	3	4	3	6	6	1	6	2	5
91	2	23	1	6	1	1	0	5	2	6	1	2	5	3	4	2	5	2	5	2	5	3	4	5	2	3	4	2	5	5	2	6	5	1	6	5	2	6	1	5	2	6	1	6	6	1	6	6	1
323	2	24	5	6	2	16	0	4	3	4	3	4	3	4	3	4	3	4	3	2	5	3	4	4	3	3	4	4	3	3	4	3	4	4	3	3	4	2	1	5	2	6	1	5	4	2	5	5	2
344	2	55	1	6	2	15	0	4	3	4	3	1	6	1	6	4	3	5	2	3	4	1	6	3	4	4	3	2	5	2	5	5	5	4	3	4	3	5	6	5	2	6	1	6	6	1	6	1	6
122	2	21	3	6	2	3	0	4	3	6	1	1	6	4	3	4	3	4	3	5	2	5	2	3	4	5	2	2	5	3	4	5	5	3	4	4	3	4	4	3	4	4	3	5	6	1	6	1	6
161	2	26	1	5	2	2	0	4	3	4	3	3	4	4	3	3	4	3	4	3	4	3	4	4	3	3	4	3	4	4	3	5	5	3	4	4	3	2	3	5	2	5	2	5	5	2	5	5	2
637	2	56	3	6	2	8	0	4	3	6	1	1	6	5	2	4	3	4	3	1	6	3	4	1	6	3	4	1	6	3	4	5	6	2	5	1	6	3	2	5	2	3	4	5	3	1	6	5	2
705	2	51	3	4	2	8	0	4	3	5	2	2	5	2	5	5	2	4	3	2	5	3	4	3	4	4	3	4	3	3	4	6	6	2	5	3	4	6	3	3	4	3	4	6	6	2	5	3	4
1048	2	43	4	6	2	16	0	4	3	6	1	3	4	4	3	6	1	5	2	3	4	3	4	2	5	5	2	2	5	2	5	6	6	2	5	2	5	4	4	5	2	3	4	6	6	1	6	2	5
702	2	51	1	4	2	8	0	4	3	2	5	1	6	1	6	4	3	5	2	4	3	1	6	1	6	3	4	1	6	1	6	6	6	1	6	6	1	6	6	5	2	1	6	6	6	1	6	1	6
780	2	32	3	7	1	16	0	3	4	4	3	3	4	3	4	5	2	5	2	2	5	5	2	1	6	5	2	2	5	2	5	3	3	5	2	4	3	2	1	5	2	3	4	5	5	2	5	3	4
711	2	49	1	4	1	8	0	3	4	4	3	2	5	4	3	4	3	4	3	3	4	3	4	3	4	4	3	2	5	2	5	4	5	3	4	2	5	4	1	3	4	1	6	6	5	1	6	2	5
186	2	33	2	6	2	36	0	3	4	5	2	3	4	4	3	4	3	5	2	3	4	3	4	3	4	4	3	3	4	3	4	4	6	3	4	3	4	3	3	5	2	6	1	6	5	1	6	3	4
703	2	57	3	4	2	8	0	3	4	5	2	2	5	1	6	5	2	6	1	1	6	2	5	2	5	2	5	2	5	2	5	5	5	2	5	5	2	5	4	2	5	1	6	5	2	1	6	5	2
1079	2	50	1	5	2	8	0	3	4	5	2	2	5	5	2	5	2	5	2	4	3	5	2	2	5	5	2	2	5	5	2	5	6	2	5	4	3	5	3	5	2	3	4	6	5	1	6	2	5
509	2	43	3	6	2	29	0	3	4	6	1	1	6	6	1	5	2	5	2	3	4	3	4	1	6	5	2	1	6	1	6	6	5	1	6	4	3	2	1	6	1	6	1	6	6	1	6	2	5
768	2	30	3	6	2	16	0	3	4	6	1	1	6	5	2	3	4	4	3	4	3	1	6	1	6	5	2	2	5	1	6	6	6	1	6	3	4	6	5	5	2	1	6	6	4	1	6	2	5
505	1	20	2	4	2	6	0	3	4	6	1	1	6	3	4	4	3	4	3	6	1	3	4	3	4	6	1	3	4	3	4	6	6	1	6	3	4	5	5	1	6	1	6	5	6	1	6	1	6
320	2	22	3	6	2	16	0	2	5	5	2	2	5	5	2	5	2	4	3	4	3	4	3	5	2	4	3	2	5	1	6	4	5	1	6	3	4	1	1	4	3	6	1	4	5	1	6	6	1
878	2	55	2	4	2	16	0	2	5	5	2	1	6	5	2	5	2	5	2	1	6	3	4	1	6	5	2	2	5	1	6	6	6	1	6	1	6	6	6	6	1	4	3	6	6	1	6	1	6
125	1	22	5	6	2	16	0	6	1	6	1	3	4	6	1	5	2	4	3	6	1	6	1	4	3	6	1	1	6	1	6	5	5	1	6	2	5	3	1	4	3	6	1	5	5	2	5	2	5
405	2	39	2	6	2	40	0	6	1	6	1	1	6	4	3	5	2	4	3	3	4	4	3	4	3	5	2	1	6	1	6	6	6	1	6	4	3	4	4	2	5	2	5	6	5	1	6	2	5
252	2	51	1	4	1	36	0	4	3	4	3	1	6	2	5	4	3	4	3	3	4	2	5	2	5	4	3	3	4	4	3	4	5	5	2	5	2	4	2	5	2	5	2	4	4	2	5	4	3
99	2	20	2	4	2	8	0	4	3	4	3	3	4	3	4	4	3	4	3	3	4	3	4	3	4	4	3	4	3	4	3	5	6	4	3	4	3	6	1	4	3	6	1	5	5	1	6	6	1
731	1	22	2	6	2	8	0	4	3	5	2	2	5	4	3	4	3	4	3	3	4	2	5	2	5	5	2	2	5	2	5	5	5	2	5	3	4	4	3	2	5	2	5	4	5	2	5	5	2
776	2	44	3	3	2	16	0	3	4	5	2	1	6	2	5	4	3	4	3	4	3	2	5	2	5	4	3	5	2	4	3	6	4	1	6	4	3	3	2	4	3	3	4	4	3	2	5	2	5
734	2	20	1	6	1	8	0	2	5	4	3	2	5	4	3	4	3	5	2	1	6	1	6	3	4	4	3	3	4	4	3	3	3	3	4	6	1	3	3	4	3	3	4	3	4	4	3	3	4
896	1	21	1	6	2	3	0	1	6	6	1	1	6	2	5	3	4	2	5	1	6	4	3	5	2	3	4	2	5	3	4	6	5	1	6	6	1	2	4	1	6	5	2	6	5	1	6	1	6
892	2	25	5	6	2	394	0	-9	-9	3	4	-9	-9	-9	-9	-9	-9	-9	-9	-9	-9	5	2	-9	-9	-9	-9	4	3	-9	-9	4	3	3	4	-9	-9	5	-9	-9		-9		4	4	-9	-9	-9	-9
948	2	22	5	6	2	16	0	6	1	6	1	1	6	5	2	3	4	3	4	4	3	3	4	2	5	6	1	1	6	4	3	6	6	1	6	4	3	3	4	1	6	1	6	6	5	1	6	4	3
135	2	21	5	6	1	8	0	5	2	5	2	2	5	5	2	4	3	3	4	4	3	5	2	6	1	4	3	1	6	1	6	4	3	2	5	4	3	3	4	2	5	3	4	5	4	1	6	4	3
453	2	24	4	6	1	3	0	4	3	4	3	3	4	4	3	3	4	4	3	2	5	2	5	3	4	3	4	3	4	4	3	5	3	2	5	5	2	2	2	2	5	2	5	5	5	2	5	2	5
425	2	22	2	5	2	1	0	3	4	5	2	3	4	1	6	2	5	3	4	3	4	2	5	5	2	3	4	4	3	4	3	4	5	2	5	3	4	2	1	5	2	4	3	5	4	2	5	3	4
529	1	22	4	6	2	22	0	3	4	5	2	1	6	5	2	3	4	2	5	3	4	3	4	2	5	5	2	2	5	2	5	6	5	1	6	2	5	3	2	3	4	2	5	5	4	1	6	3	4
261	1	22	3	4	2	8	0	3	4	5	2	1	6	4	3	4	3	4	3	4	3	3	4	3	4	4	3	2	5	2	5	6	6	1	6	3	4	4	5	5	2	4	3	6	5	1	6	3	4
378	1	22	5	6	2	8	0	2	5	3	4	4	3	3	4	2	5	3	4	3	4	3	4	5	2	4	3	5	2	3	4	6	5	1	6	3	4	5	4	2	5	2	5	5	5	2	5	4	3
419	2	23	5	6	2	8	0	2	5	5	2	2	5	5	2	3	4	4	3	2	5	4	3	1	6	5	2	2	5	1	6	6	5	1	6	3	4	4	3	3	4	4	3	6	6	1	6	2	5
417	2	24	1	6	2	16	0	1	6	3	4	5	2	3	4	2	5	2	5	2	5	1	6	4	3	4	3	5	2	5	2	3	2	4	3	5	2	3	3	2	5	4	3	3	2	5	2	2	5
798	2	30	5	6	2	16	0	6	1	5	2	1	6	4	3	3	4	5	2	2	5	3	4	5	2	4	3	2	5	1	6	2	4	6	1	1	6	2	1	4	3	6	1	4	4	1	6	3	4
470	2	45	4	7	2	16	0	6	1	6	1	1	6	2	5	4	3	1	6	6	1	4	3	1	6	1	6	1	6	1	6	6	6	1	6	1	6	3	2	1	6	1	6	6	6	1	6	1	6
1150	1	54	3	6	2	8	0	6	1	5	2	1	6	1	6	4	3	3	4	1	6	2	5	1	6	6	1	1	6	2	5	6	6	1	6	3	4	1	1	6	1	6	1	5	6	1	6	2	5
482	2	28	5	6	2	16	0	5	2	5	2	2	5	1	6	3	4	3	4	3	4	3	4	4	3	3	4	4	3	4	3	4	5	3	4	1	6	1	1	5	2	4	3	5	4	1	6	3	4
454	1	26	5	6	2	16	0	5	2	5	2	4	3	4	3	5	2	5	2	5	2	5	2	5	2	5	2	5	2	3	4	5	4	3	4	5	2	3	3	4	3	4	3	5	3	2	5	5	2
1066	2	45	1	6	2	13	0	5	2	6	1	2	5	5	2	2	5	2	5	6	1	1	6	2	5	4	3	3	4	1	6	6	6	1	6	2	5	5	4	1	6	1	6	6	6	1	6	2	5
653	1	29	2	4	2	8	0	4	3	4	3	5	2	4	3	3	4	3	4	1	6	3	4	3	4	2	5	5	2	3	4	2	4	4	3	5	2	3	3	3	4	3	4	3	3	4	3	5	2
502	1	38	3	4	2	16	0	4	3	4	3	1	6	4	3	1	6	2	5	3	4	4	3	4	3	4	3	2	5	2	5	3	4	4	3	3	4	1	3	4	3	4	3	5	3	1	6	6	1
445	1	31	1	6	1	36	0	4	3	5	2	2	5	4	3	3	4	6	1	4	3	5	2	2	5	5	2	2	5	2	5	6	6	1	6	4	3	5	1	6	1	5	2	5	6	1	6	5	2
665	1	29	1	5	2	36	0	3	4	4	3	4	3	3	4	3	4	1	6	1	6	3	4	6	1	3	4	4	3	4	3	2	4	4	3	1	6	2	2	4	3	4	3	4	4	3	4	4	3
472	1	26	4	5	2	8	0	3	4	6	1	1	6	4	3	4	3	4	3	2	5	4	3	4	3	5	2	2	5	1	6	4	5	2	5	6	1	1	1	1	6	2	5	4	5	1	6	3	4
1036	1	60	1	3	1	8	0	3	4	4	3	5	2	2	5	5	2	2	5	5	2	2	5	4	3	4	3	3	4	2	5	5	5	3	4	4	3	4	1	2	5	3	4	6	6	1	6	5	2
476	2	30	5	7	2	10	0	2	5	3	4	3	4	1	6	1	6	1	6	1	6	2	5	4	3	1	6	6	1	2	5	1	2	5	2	1	6	2	1	4	3	5	2	4	1	2	5	6	1
272	1	22	1	6	2	8	0	2	5	6	1	1	6	5	2	4	3	2	5	4	3	2	5	2	5	5	2	2	5	2	5	5	5	6	1	1	6	4	3	3	4	4	3	4	4	1	6	3	4
508	2	22	2	6	2	2	0	2	5	5	2	2	5	2	5	2	5	2	5	2	5	2	5	2	5	2	5	5	2	5	2	5	5	4	3	3	4	5	4	3	4	5	2	5	5	2	5	2	5
431	1	22	1	5	2	8	0	2	5	6	1	3	4	4	3	6	1	6	1	3	4	5	2	6	1	6	1	3	4	4	3	5	4	2	5	5	2	2	3	5	2	5	2	3	1	5	2	6	1
658	2	40	5	5	2	16	0	2	5	3	4	1	6	1	6	1	6	3	4	2	5	2	5	3	4	4	3	4	3	3	4	4	5	2	5	5	2	1	3	4	3	4	3	5	5	1	6	3	4
524	2	37	5	7	1	2	0	2	5	6	1	6	1	2	5	3	4	4	3	2	5	5	2	5	2	2	5	5	2	5	2	4	4	1	6	6	1	3	6	4	3	5	2	6	5	1	6	5	2
681	1	22	1	4	1	16	0	6	1	6	1	1	6	6	1	5	2	6	1	6	1	6	1	3	4	6	1	1	6	1	6	3	3	3	4	1	6	1	1	1	6	6	1	4	2	3	4	6	1
253	1	37	5	6	2	394	0	6	1	5	2	2	5	5	2	3	4	3	4	4	3	3	4	4	3	4	3	5	2	4	3	4	5	5	2	1	6	2	2	5	2	6	1	4	3	5	2	2	5
469	1	21	5	5	1	16	0	6	1	6	1	1	6	6	1	1	6	1	6	1	6	1	6	1	6	1	6	1	6	6	1	1	6	1	6	1	6	1	1	1	6	1	6	6	6	1	6	1	6
250	2	21	5	6	2	40	0	6	1	5	2	2	5	6	1	5	2	3	4	1	6	3	4	4	3	5	2	2	5	2	5	5	4	2	5	5	2	1	1	2	5	6	1	5	5	2	5	2	5
762	1	22	5	7	1	8	0	6	1	6	1	3	4	4	3	3	4	3	4	3	4	4	3	3	4	6	1	1	6	1	6	5	4	1	6	4	3	4	4	3	4	3	4	5	4	1	6	4	3
176	2	27	2	4	1	36	0	6	1	6	1	1	6	6	1	3	4	2	5	3	4	6	1	1	6	6	1	1	6	1	6	6	6	3	4	3	4	5	3	2	5	3	4	5	4	1	6	1	6
119	1	21	5	6	2	8	0	6	1	6	1	3	4	5	2	4	3	4	3	3	4	6	1	1	6	5	2	1	6	5	2	5	6	2	5	6	1	5	6	4	3	4	3	5	6	2	5	2	5
198	1	25	5	6	2	16	0	6	1	6	1	1	6	6	1	3	4	3	4	6	1	6	1	4	3	6	1	1	6	1	6	5	6	2	5	2	5	4	5	1	6	2	5	5	5	1	6	5	2
345	2	53	1	6	2	0	0	6	1	6	1	2	5	6	1	1	6	5	2	1	6	1	6	1	6	5	2	3	4	3	4	6	6	2	5	4	3	5	2	3	4	4	3	6	5	2	5	2	5
1055	2	49	3	4	2	16	0	6	1	6	1	1	6	6	1	3	4	3	4	5	2	6	1	2	5	6	1	6	1	2	5	6	6	2	5	2	5	5	2	3	4	3	4	5	5	2	5	2	5
403	2	23	5	7	2	40	0	6	1	6	1	1	6	6	1	5	2	5	2	1	6	2	5	2	5	6	1	1	6	1	6	6	5	1	6	4	3	4	4	1	6	5	2	6	6	1	6	1	6
603	1	56	5	4	1	16	0	6	1	6	1	1	6	1	6	3	4	3	4	2	5	1	6	1	6	5	2	1	6	1	6	6	6	1	6	1	6	3	1	3	4	4	3	5	4	1	6	5	2
237	2	30	5	6	1	16	0	6	1	6	1	1	6	6	1	4	3	4	3	1	6	1	6	1	6	6	1	1	6	1	6	6	6	1	6	1	6	4	1	6	1	2	5	5	6	1	6	2	5
1038	1	53	2	6	2	8	0	6	1	6	1	1	6	6	1	6	1	6	1	1	6	1	6	1	6	6	1	1	6	1	6	6	6	1	6	4	3	6	1	3	4	3	4	6	4	1	6	4	3
192	2	58	3	5	2	8	0	6	1	6	1	1	6	4	3	6	1	6	1	1	6	1	6	1	6	1	6	2	5	1	6	6	6	1	6	2	5	6	6	3	4	2	5	6	6	1	6	1	6
465	2	22	4	6	2	5	0	6	1	6	1	1	6	4	3	2	5	3	4	3	4	4	3	1	6	5	2	2	5	1	6	6	6	1	6	2	5	4	4	6	1	4	3	6	6	1	6	1	6
826	2	58	3	6	1	16	0	6	1	4	3	1	6	6	1	3	4	3	4	3	4	1	6	1	6	3	4	4	3	1	6	6	6	1	6	6	1	3	3	4	3	4	3	6	4	1	6	4	3
477	2	38	2	6	2	15	0	6	1	6	1	1	6	5	2	3	4	2	5	5	2	5	2	1	6	6	1	1	6	1	6	6	6	1	6	6	1	6	1	3	4	2	5	6	6	1	6	1	6
325	2	58	3	6	2	1	0	6	1	6	1	1	6	4	3	3	4	4	3	3	4	5	2	1	6	5	2	1	6	1	6	6	6	1	6	2	5	6	5	1	6	1	6	6	6	1	6	2	5
1151	2	52	3	6	2	8	0	6	1	6	1	1	6	4	3	4	3	4	3	2	5	1	6	1	6	4	3	1	6	1	6	6	6	1	6	3	4	2	4	2	5	5	2	5	4	1	6	2	5
459	1	26	4	6	2	16	0	6	1	6	1	1	6	1	6	6	1	6	1	2	5	4	3	1	6	6	1	1	6	1	6	6	6	1	6	4	3	1	3	1	6	1	6	6	1	1	6	5	2
950	1	29	5	6	2	16	0	6	1	6	1	3	4	6	1	1	6	1	6	3	4	1	6	1	6	4	3	1	6	1	6	6	6	1	6	1	6	4	4	1	6	1	6	6	4	1	6	3	4
262	2	22	5	6	2	16	0	5	2	3	4	4	3	5	2	4	3	4	3	2	5	3	4	6	1	3	4	3	4	2	5	3	4	5	2	1	6	1	1	6	1	6	1	6	6	1	6	1	6
150	2	56	1	5	2	8	0	5	2	6	1	2	5	3	4	4	3	4	3	5	2	3	4	2	5	5	2	3	4	3	4	5	5	4	3	5	2	6	6	3	4	2	5	6	6	1	6	1	6
154	2	51	1	6	1	16	0	5	2	5	2	1	6	5	2	4	3	4	3	3	4	4	3	3	4	4	3	1	6	3	4	5	5	3	4	3	4	4	1	5	2	5	2	5	5	2	5	2	5
1004	2	31	5	6	1	16	0	5	2	5	2	3	4	4	3	2	5	2	5	2	5	2	5	2	5	5	2	2	5	2	5	5	5	2	5	3	4	4	3	3	4	3	4	5	5	1	6	6	1
965	2	26	1	6	2	8	0	5	2	6	1	5	2	4	3	4	3	4	3	5	2	5	2	4	3	4	3	1	6	1	6	5	5	2	5	4	3	5	3	3	4	3	4	6	6	1	6	1	6
339	2	36	4	4	2	6	0	5	2	5	2	2	5	3	4	2	5	3	4	3	4	3	4	3	4	2	5	4	3	4	3	5	5	2	5	3	4	3	2	3	4	4	3	5	4	2	5	2	5
299	1	22	2	6	2	4	0	5	2	5	2	2	5	4	3	2	5	2	5	3	4	3	4	4	3	3	4	4	3	3	4	5	5	2	5	4	3	4	4	3	4	3	4	5	5	2	5	2	5
324	2	31	4	6	2	19	0	5	2	5	2	5	2	5	2	4	3	5	2	4	3	4	3	6	1	4	3	3	4	2	5	5	4	1	6	4	3	5	4	3	4	2	5	6	6	1	6	1	6
700	1	50	1	4	2	8	0	5	2	6	1	1	6	3	4	4	3	5	2	3	4	3	4	1	6	5	2	3	4	1	6	5	6	2	5	2	5	5	5	1	6	2	5	5	3	1	6	4	3
334	2	29	1	6	2	36	0	5	2	5	2	2	5	3	4	4	3	3	4	1	6	1	6	4	3	3	4	2	5	3	4	5	6	2	5	2	5	5	3	4	3	5	2	6	4	1	6	5	2
217	2	23	3	6	2	8	0	5	2	5	2	5	2	6	1	3	4	3	4	1	6	2	5	3	4	2	5	2	5	3	4	5	6	2	5	2	5	3	3	2	5	4	3	5	5	1	6	2	5
446	2	41	3	6	2	6	0	5	2	6	1	1	6	6	1	3	4	4	3	1	6	2	5	2	5	5	2	2	5	2	5	6	5	2	5	3	4	4	2	4	3	2	5	6	4	1	6	4	3
205	1	32	1	6	1	36	0	5	2	6	1	2	5	4	3	4	3	3	4	5	2	2	5	1	6	5	2	1	6	2	5	5	6	2	5	4	3	4	2	4	3	4	3	5	5	3	4	3	4
486	1	21	3	4	2	15	0	5	2	6	1	1	6	5	2	4	3	3	4	1	6	3	4	6	1	5	2	6	1	2	5	6	6	2	5	2	5	2	2	4	3	5	2	4	3	2	5	5	2
980	1	59	1	6	2	3	0	5	2	5	2	6	1	4	3	3	4	2	5	3	4	4	3	2	5	5	2	1	6	1	6	6	6	1	6	3	4	3	2	4	3	4	3	6	6	6	1	5	2
617	2	22	5	6	2	16	0	5	2	5	2	3	4	5	2	2	5	2	5	1	6	4	3	4	3	5	2	1	6	1	6	6	6	1	6	4	3	4	3	4	3	1	6	6	5	1	6	1	6
710	1	56	1	5	2	8	0	5	2	5	2	1	6	5	2	3	4	5	2	5	2	4	3	2	5	4	3	2	5	2	5	6	6	1	6	5	2	6	5	2	5	5	2	6	5	2	5	2	5
989	1	37	1	6	2	8	0	5	2	6	1	1	6	3	4	4	3	4	3	2	5	2	5	2	5	4	3	2	5	2	5	6	6	1	6	4	3	5	4	2	5	2	5	6	6	1	6	1	6
418	2	32	5	6	1	20	0	5	2	5	2	3	4	5	2	3	4	2	5	2	5	4	3	4	3	6	1	1	6	2	5	6	6	1	6	3	4	6	3	2	5	1	6	6	6	1	6	2	5
506	2	35	4	6	2	13	0	5	2	6	1	1	6	5	2	4	3	4	3	4	3	4	3	1	6	6	1	1	6	1	6	6	6	1	6	5	2	5	4	2	5	1	6	6	6	1	6	2	5
951	2	21	4	6	2	4	0	4	3	6	1	1	6	5	2	4	3	3	4	3	4	4	3	2	5	6	1	1	6	1	6	4	4	3	4	2	5	1	1	6	1	6	1	5	5	1	6	2	5
394	2	22	5	6	2	14	0	4	3	4	3	2	5	5	2	3	4	3	4	2	5	5	2	2	5	5	2	2	5	2	5	4	4	2	5	3	4	2	2	2	5	4	3	6	3	2	5	5	2
726	1	22	5	6	2	26	0	4	3	6	1	4	3	6	1	2	5	3	4	4	3	4	3	3	4	6	1	1	6	1	6	4	5	3	4	3	4	2	3	4	3	3	4	5	4	1	6	4	3
1057	2	19	5	6	2	16	0	4	3	5	2	2	5	4	3	3	4	2	5	4	3	2	5	2	5	5	2	4	3	2	5	5	4	3	4	3	4	3	2	5	2	5	2	4	4	2	5	3	4
545	1	58	1	6	2	4	0	4	3	4	3	2	5	4	3	3	4	5	2	3	4	4	3	2	5	4	3	2	5	3	4	4	5	2	5	3	4	4	3	4	3	3	4	6	4	2	5	2	5
609	2	27	3	6	2	40	0	4	3	5	2	2	5	3	4	2	5	2	5	3	4	4	3	3	4	4	3	2	5	2	5	5	5	3	4	3	4	3	2	3	4	4	3	5	5	1	6	3	4
764	2	20	1	6	2	8	0	4	3	4	3	2	5	4	3	4	3	4	3	4	3	3	4	2	5	5	2	2	5	2	5	5	5	3	4	3	4	4	3	4	3	4	3	5	5	1	6	2	5
1043	1	50	5	6	2	16	0	4	3	5	2	4	3	4	3	2	5	2	5	2	5	3	4	5	2	2	5	5	2	5	2	4	5	2	5	2	5	2	1	2	5	3	4	5	4	1	6	5	2
321	2	22	1	6	2	16	0	4	3	5	2	4	3	5	2	3	4	2	5	3	4	3	4	4	3	4	3	2	5	3	4	4	6	3	4	3	4	3	1	2	5	3	4	5	5	1	6	2	5
212	1	24	5	6	1	16	0	4	3	6	1	1	6	4	3	3	4	3	4	2	5	2	5	3	4	5	2	4	3	2	5	5	4	2	5	3	4	2	2	3	4	4	3	5	5	1	6	2	5
707	1	49	4	6	1	40	0	4	3	6	1	1	6	5	2	6	1	5	2	4	3	1	6	1	6	3	4	2	5	2	5	5	5	3	4	5	2	5	1	5	2	5	2	5	5	2	5	2	5
235	1	22	4	6	2	8	0	4	3	5	2	1	6	4	3	3	4	2	5	3	4	3	4	4	3	3	4	3	4	3	4	5	4	2	5	4	3	3	3	2	5	1	6	5	2	1	6	4	3
190	2	22	4	6	2	8	0	4	3	6	1	2	5	2	5	3	4	3	4	5	2	3	4	2	5	3	4	2	5	3	4	5	5	2	5	3	4	5	2	4	3	6	1	5	4	2	5	2	5
926	1	18	5	6	2	8	0	4	3	4	3	5	2	6	1	4	3	2	5	3	4	5	2	4	3	5	2	2	5	1	6	5	5	2	5	2	5	4	3	1	6	4	3	5	5	1	6	2	5
139	1	22	4	6	2	16	0	4	3	5	2	2	5	2	5	2	5	2	5	1	6	4	3	5	2	2	5	1	6	2	5	6	4	2	5	6	1	6	6	1	6	2	5	6	5	1	6	3	4
512	2	27	1	5	2	8	0	4	3	6	1	1	6	4	3	3	4	3	4	3	4	3	4	4	3	4	3	2	5	2	5	6	4	2	5	3	4	5	6	2	5	2	5	6	6	2	5	2	5
1144	2	28	3	6	2	2	0	4	3	6	1	3	4	4	3	4	3	4	3	3	4	3	4	3	4	4	3	2	5	2	5	5	5	2	5	5	2	5	4	4	3	3	4	5	5	2	5	3	4
474	1	27	5	6	2	10	0	4	3	4	3	2	5	4	3	4	3	4	3	3	4	5	2	3	4	4	3	2	5	2	5	6	3	1	6	5	2	4	2	6	1	3	4	6	6	1	6	1	6
124	1	60	2	6	2	8	0	4	3	4	3	3	4	2	5	4	3	3	4	2	5	2	5	4	3	3	4	3	4	3	4	5	5	2	5	4	3	3	4	2	5	5	2	5	5	1	6	5	2
1065	2	33	5	6	2	16	0	4	3	6	1	1	6	5	2	3	4	4	3	2	5	4	3	3	4	4	3	2	5	2	5	5	5	2	5	6	1	4	4	2	5	2	5	5	5	2	5	5	2
214	1	23	3	5	2	8	0	4	3	4	3	2	5	2	5	2	5	2	5	2	5	3	4	4	3	3	4	3	4	2	5	5	5	2	5	3	4	5	2	4	3	4	3	5	4	2	5	3	4
796	2	42	5	6	2	16	0	4	3	5	2	2	5	4	3	4	3	4	3	3	4	4	3	2	5	4	3	2	5	2	5	5	5	2	5	3	4	4	4	3	4	3	4	6	5	1	6	4	3
984	1	51	2	6	2	8	0	4	3	6	1	1	6	3	4	3	4	2	5	4	3	3	4	1	6	4	3	1	6	2	5	6	5	2	5	2	5	4	3	3	4	3	4	5	4	2	5	3	4
644	1	26	3	6	2	36	0	4	3	6	1	1	6	3	4	2	5	2	5	4	3	4	3	1	6	5	2	1	6	1	6	5	6	2	5	3	4	1	1	1	6	2	5	6	5	1	6	5	2
328	1	22	1	6	2	40	0	4	3	6	1	1	6	6	1	3	4	3	4	4	3	3	4	4	3	4	3	2	5	1	6	6	5	2	5	5	2	3	2	3	4	4	3	6	5	1	6	2	5
275	2	22	2	6	1	8	0	4	3	6	1	2	5	5	2	3	4	4	3	2	5	3	4	2	5	5	2	1	6	2	5	6	5	1	6	3	4	3	3	3	4	4	3	6	5	1	6	2	5
687	1	20	4	6	2	8	0	4	3	5	2	5	2	5	2	3	4	6	1	2	5	2	5	2	5	4	3	3	4	3	4	6	6	2	5	2	5	4	2	1	6	2	5	5	6	1	6	2	5
721	2	50	4	6	2	2	0	4	3	6	1	1	6	6	1	6	1	6	1	2	5	1	6	1	6	4	3	2	5	2	5	5	6	1	6	3	4	4	6	6	1	4	3	6	6	1	6	1	6
513	1	60	1	6	2	1	0	4	3	6	1	5	2	4	3	2	5	1	6	3	4	3	4	5	2	3	4	5	2	4	3	5	6	1	6	1	6	5	5	1	6	2	5	6	4	1	6	3	4
227	1	41	5	6	2	140	0	4	3	4	3	2	5	2	5	3	4	4	3	2	5	2	5	2	5	4	3	2	5	2	5	6	5	1	6	3	4	1	1	5	2	3	4	5	4	1	6	4	3
1003	1	34	3	6	1	8	0	4	3	6	1	1	6	1	6	4	3	4	3	1	6	1	6	1	6	6	1	1	6	1	6	6	6	1	6	6	1	6	6	6	1	1	6	6	6	1	6	1	6
295	2	60	5	3	2	16	0	4	3	4	3	4	3	3	4	3	4	4	3	2	5	2	5	3	4	2	5	4	3	3	4	6	6	1	6	2	5	4	2	2	5	4	3	6	5	2	5	4	3
924	1	57	3	6	2	16	0	4	3	6	1	1	6	2	5	5	2	5	2	4	3	2	5	2	5	4	3	6	1	1	6	6	6	1	6	4	3	5	5	1	6	2	5	6	5	1	6	2	5
1037	1	49	4	6	2	16	0	4	3	5	2	2	5	5	2	4	3	5	2	3	4	5	2	5	2	4	3	2	5	2	5	6	6	1	6	2	5	5	5	1	6	4	3	6	5	1	6	4	3
507	1	28	5	4	2	16	0	3	4	3	4	5	2	3	4	4	3	3	4	3	4	1	6	5	2	1	6	4	3	4	3	1	1	6	1	1	6	1	1	6	1	6	1	3	1	6	1	6	1
947	2	19	3	5	1	8	0	3	4	3	4	3	4	2	5	3	4	5	2	2	5	2	5	4	3	1	6	5	2	5	2	2	1	6	1	1	6	1	1	6	1	6	1	3	2	2	5	3	4
353	1	19	1	6	2	8	0	3	4	4	3	3	4	3	4	3	4	2	5	1	6	4	3	4	3	1	6	4	3	2	5	2	3	4	3	2	5	1	1	3	4	3	4	4	4	1	6	1	6
714	2	49	3	4	2	8	0	3	4	4	3	3	4	4	3	3	4	3	4	4	3	4	3	3	4	3	4	3	4	4	3	3	5	4	3	2	5	3	3	4	3	6	1	5	3	3	4	4	3
183	2	21	5	6	1	5	0	3	4	5	2	3	4	5	2	6	1	6	1	4	3	6	1	2	5	5	2	2	5	2	5	4	4	3	4	2	5	3	2	5	2	6	1	4	4	3	4	5	2
481	1	22	4	6	2	45	0	3	4	5	2	4	3	2	5	2	5	2	5	3	4	3	4	5	2	2	5	4	3	4	3	4	5	3	4	3	4	3	5	2	5	3	4	5	5	1	6	5	2
996	2	48	2	6	2	8	0	3	4	5	2	3	4	2	5	3	4	3	4	2	5	2	5	4	3	3	4	5	2	5	2	5	4	3	4	3	4	5	2	2	5	5	2	5	6	2	5	2	5
632	2	52	4	4	2	8	0	3	4	3	4	4	3	2	5	2	5	4	3	3	4	4	3	3	4	3	4	3	4	3	4	4	5	2	5	4	3	5	5	2	5	2	5	5	5	2	5	2	5
691	1	38	2	4	2	39	0	3	4	6	1	1	6	5	2	4	3	5	2	3	4	2	5	1	6	5	2	1	6	1	6	5	4	2	5	4	3	3	2	4	3	2	5	6	5	1	6	3	4
1001	1	22	2	6	2	8	0	3	4	5	2	2	5	2	5	2	5	2	5	1	6	3	4	4	3	2	5	3	4	5	2	5	4	2	5	3	4	4	4	2	5	2	5	6	3	1	6	3	4
536	2	48	2	6	2	1	0	3	4	6	1	1	6	3	4	3	4	3	4	2	5	1	6	2	5	5	2	2	5	1	6	5	4	2	5	3	4	1	1	5	2	6	1	5	4	1	6	2	5
191	2	48	5	6	2	40	0	3	4	2	5	1	6	6	1	5	2	3	4	1	6	2	5	3	4	2	5	3	4	2	5	6	5	3	4	3	4	4	4	3	4	2	5	5	5	2	5	5	2
358	2	33	4	6	2	15	0	3	4	5	2	2	5	5	2	3	4	3	4	5	2	4	3	2	5	5	2	2	5	2	5	5	5	2	5	2	5	4	2	3	4	3	4	6	5	1	6	4	3
1106	2	25	3	7	1	25	0	3	4	5	2	1	6	4	3	4	3	5	2	3	4	3	4	1	6	3	4	3	4	2	5	5	5	2	5	4	3	1	2	4	3	5	2	6	6	1	6	2	5
973	2	18	1	6	2	8	0	3	4	6	1	3	4	5	2	4	3	4	3	2	5	3	4	3	4	4	3	2	5	1	6	5	5	2	5	3	4	2	2	4	3	6	1	4	4	1	6	2	5
642	1	21	2	6	2	33	0	3	4	6	1	4	3	5	2	4	3	4	3	1	6	4	3	6	1	5	2	2	5	1	6	5	6	2	5	5	2	6	5	2	5	4	3	6	6	1	6	2	5
475	1	34	5	6	2	4	0	3	4	5	2	1	6	5	2	3	4	3	4	3	4	3	4	2	5	4	3	1	6	5	2	5	6	2	5	4	3	3	2	4	3	4	3	5	3	1	6	4	3
1056	1	50	1	4	2	8	0	3	4	5	2	3	4	5	2	5	2	4	3	2	5	3	4	2	5	5	2	2	5	3	4	6	5	2	5	5	2	3	3	3	4	2	5	6	5	1	6	3	4
179	2	20	5	7	1	7	0	3	4	5	2	5	2	2	5	2	5	2	5	2	5	4	3	5	2	2	5	3	4	4	3	5	5	1	6	4	3	4	3	1	6	1	6	6	6	1	6	3	4
273	2	22	3	6	2	8	0	3	4	4	3	3	4	2	5	2	5	3	4	3	4	2	5	4	3	3	4	2	5	2	5	6	6	2	5	2	5	5	2	6	1	5	2	5	6	1	6	2	5
337	1	23	5	7	2	16	0	3	4	6	1	5	2	4	3	5	2	4	3	2	5	2	5	3	4	5	2	1	6	2	5	6	5	1	6	4	3	4	4	3	4	2	5	4	5	1	6	3	4
1091	2	28	4	5	2	10	0	3	4	5	2	2	5	5	2	4	3	3	4	3	4	3	4	4	3	3	4	2	5	2	5	6	5	1	6	2	5	4	3	2	5	4	3	6	6	1	6	1	6
395	2	24	2	6	2	8	0	3	4	6	1	1	6	5	2	5	2	6	1	4	3	3	4	5	2	4	3	1	6	2	5	6	6	1	6	2	5	2	2	2	5	1	6	5	4	1	6	3	4
357	2	28	5	6	2	16	0	3	4	6	1	1	6	6	1	2	5	3	4	1	6	4	3	4	3	6	1	1	6	1	6	6	6	1	6	2	5	5	5	2	5	4	3	6	5	1	6	4	3
992	2	49	1	6	2	8	0	3	4	6	1	1	6	2	5	3	4	3	4	3	4	3	4	3	4	5	2	3	4	3	4	6	6	1	6	2	5	6	3	6	1	2	5	6	6	1	6	1	6
748	1	20	3	6	1	8	0	3	4	5	2	4	3	4	3	1	6	1	6	4	3	4	3	4	3	6	1	1	6	1	6	6	6	1	6	2	5	3	5	1	6	2	5	4	3	1	6	3	4
956	2	63	1	3	2	8	0	3	4	6	1	1	6	2	5	2	5	3	4	4	3	3	4	2	5	4	3	3	4	2	5	6	6	1	6	3	4	5	6	3	4	3	4	6	6	1	6	1	6
643	2	49	1	5	2	8	0	3	4	5	2	1	6	4	3	4	3	4	3	4	3	4	3	1	6	5	2	2	5	1	6	6	6	1	6	4	3	6	1	1	6	3	4	6	5	1	6	1	6
520	1	37	5	5	2	20	0	2	5	2	5	2	5	2	5	3	4	2	5	2	5	2	5	4	3	2	5	2	5	2	5	1	1	6	1	5	2	3	3	3	4	4	3	5	2	2	5	1	6
488	1	23	5	6	2	5	0	2	5	3	4	3	4	2	5	2	5	2	5	2	5	2	5	1	6	1	6	3	4	3	4	3	2	4	3	1	6	1	1	4	3	5	2	3	2	2	5	6	1
172	2	49	1	4	2	16	0	2	5	4	3	5	2	3	4	5	2	2	5	3	4	5	2	2	5	2	5	5	2	2	5	5	3	3	4	3	4	2	3	2	5	2	5	6	3	3	4	3	4
835	2	54	5	6	2	16	0	2	5	3	4	1	6	3	4	3	4	5	2	2	5	2	5	3	4	5	2	2	5	3	4	4	4	3	4	2	5	4	4	2	5	2	5	5	5	1	6	3	4
754	1	19	2	5	1	8	0	2	5	3	4	5	2	4	3	3	4	5	2	4	3	3	4	4	3	4	3	3	4	3	4	5	5	3	4	3	4	4	3	3	4	3	4	6	4	1	6	2	5
724	2	54	2	4	2	8	0	2	5	5	2	2	5	2	5	4	3	4	3	2	5	4	3	5	2	3	4	3	4	2	5	5	6	3	4	3	4	6	4	5	2	5	2	6	5	1	6	5	2
274	2	46	4	4	2	3	0	2	5	5	2	1	6	6	1	4	3	6	1	4	3	2	5	1	6	5	2	1	6	1	6	5	5	2	5	4	3	4	3	3	4	2	5	5	3	1	6	4	3
795	1	53	2	6	2	2	0	2	5	2	5	4	3	1	6	1	6	1	6	2	5	2	5	4	3	2	5	6	1	5	2	5	6	1	6	2	5	6	5	1	6	5	2	6	6	1	6	2	5
501	1	24	1	6	2	1	0	2	5	6	1	1	6	6	1	4	3	3	4	2	5	3	4	5	2	4	3	5	2	5	2	6	6	1	6	6	1	4	5	1	6	3	4	6	4	1	6	6	1
387	1	41	1	3	2	6	0	1	6	1	6	2	5	1	6	1	6	1	6	1	6	1	6	2	5	1	6	6	1	6	1	1	1	6	1	1	6	1	1	6	1	5	2	6	1	1	6	5	2
614	2	53	1	4	1	7	0	1	6	4	3	2	5	2	5	1	6	2	5	2	5	2	5	5	2	2	5	5	2	5	2	2	2	5	2	1	6	2	1	4	3	6	1	2	2	5	2	6	1
786	1	45	1	6	2	16	0	1	6	6	1	1	6	1	6	2	5	1	6	1	6	6	1	3	4	1	6	5	2	4	3	6	2	6	1	1	6	2	1	5	2	6	1	2	1	5	2	6	1
720	2	42	2	6	2	16	0	1	6	3	4	2	5	1	6	1	6	1	6	1	6	1	6	4	3	1	6	6	1	6	1	3	3	4	3	3	4	3	3	3	4	4	3	4	2	3	4	3	4
718	2	47	3	4	2	8	0	1	6	3	4	4	3	1	6	3	4	3	4	3	4	2	5	6	1	3	4	4	3	3	4	5	6	3	4	3	4	2	1	5	2	6	1	6	5	1	6	2	5
934	2	21	2	6	2	8	0	1	6	3	4	4	3	3	4	4	3	2	5	3	4	2	5	4	3	2	5	2	5	2	5	5	5	2	5	2	5	3	4	4	3	3	4	4	5	2	5	2	5
686	1	20	1	6	2	3	0	1	6	5	2	1	6	3	4	5	2	5	2	3	4	3	4	4	3	3	4	4	3	1	6	5	5	1	6	5	2	4	4	2	5	2	5	6	1	1	6	6	1
1075	2	57	2	5	2	-9	0	1	6	3	4	1	6	1	6	3	4	3	4	2	5	1	6	4	3	2	5	3	4	4	3	6	6	1	6	5	2	3	3	4	3	2	5	6	4	2	5	4	3
[truncated: 54 more columns]
