# Supplementary material for: Psychological distance towards COVID-19: Geographical and hypothetical distance predict attitudes and mediate knowledge
Source: Curr Psychol. 2021 Oct 31;42(10):8632–43. doi: 10.1007/s12144-021-02415-x (PMC8557103; doi:10.1007/s12144-021-02415-x)
Supplement: Supplementary file 6 — R-script for replication of the analysis (ESM 6) (R 8 kb) [file 12144_2021_2415_MOESM6_ESM.r]

###------------------------
### Loading packages
###------------------------

library(lavaan)
library(lme4)
library(nlme)
library(reshape)
library(robustbase)
library(robustlmm)
library(WRS2)
library(psych)
library(MASS)
library(reshape2)
library(robmed)
library(semPlot)
library(MBESS)
library(tidyverse)

###------------------------
### CFA
###------------------------

## Psychological distance
##---------

# Definition of measurement models

cfa.pdinit <- '
PDgeola =~ PDgeo_01_cod + PDgeo_02_cod + PDgeo_03
PDtempla =~ PDtemp_01_cod + PDtemp_02_cod + PDtemp_03_cod
PDsocla =~ PDsoci_01_cod + PDsoci_02_cod + PDsoci_03
PDhypola =~ PDhypo_01_cod + PDhypo_02 + PDhypo_03
'

cfa.pdmod4dim <- '
PDgeola =~ PDgeo_01_cod + PDgeo_02_cod
PDtempla =~ PDtemp_02_cod + PDtemp_03_cod
PDsocla =~ PDsoci_01_cod + PDsoci_02_cod
PDhypola =~ PDhypo_01_cod + PDhypo_02 + PDhypo_03
'

cfa.pdmod1dim <- '
PD =~ PDgeo_01_cod + PDgeo_02_cod
+ PDtemp_02_cod + PDtemp_03_cod
+ PDsoci_01_cod + PDsoci_02_cod
+ PDhypo_01_cod + PDhypo_02 + PDhypo_03
'

# fit the models

fitcfapdinit <- cfa(cfa.pdinit, data=Data_PD_COVID_19, estimator="MLR")

fitcfapdmod4dima <- cfa(cfa.pdmod4dim, data=Data_PD_COVID_19, estimator="MLR")

fitcfapdmod1dima <- cfa(cfa.pdmod1dim, data=Data_PD_COVID_19, estimator="MLR")

# display summary output

summary(fitcfapdinit, fit.measures=TRUE, standardized=TRUE)

summary(fitcfapdmod4dima, fit.measures=TRUE, standardized=TRUE)

summary(fitcfapdmod1dima, fit.measures=TRUE, standardized=TRUE)

lavaan::anova(fitcfapd1dima, fitcfapd4dima)

###------------------------
### Build dataframe
###------------------------

# define the variables

my.keys.list <-  list(PDgeo = c("PDgeo_01_cod","PDgeo_02_cod"),
                      PDtemp = c("PDtemp_02_cod","PDtemp_03_cod"),
                      PDsoci = c("PDsoci_01_cod","PDsoci_02_cod"),
                      PDhypo  = c("PDhypo_01_cod","PDhypo_02","PDhypo_03"),
                      att_aff = c("att_pos_aff_01","att_pos_aff_02","att_neg_aff_01_cod","att_neg_aff_02_cod"),
                      att_cog = c("att_pos_cog_01","att_pos_cog_02","att_neg_cog_01_cod"),
                      att_beh = c("att_pos_beh_01","att_pos_beh_02","att_neg_beh_01_cod","att_neg_beh_02_cod"),
                      app = c("warning_app"),
                      residence = c("residence"),
                      cases = c("cases_sum"),
                      cases_surr = c("infect_surround"),
                      medical = c("act_med"),
                      knowledge = c("know_sum"),
                      gender = c("gender"),
                      age = c("age"),
                      education = c("graduation")
)

# score items and display results for the scales

my.keys.list

myscales <- scoreItems(my.keys.list,Data_PD_COVID_19)

# print results 

myscales

# save as scores

my.scores <- myscales$scores

# show descriptive results

describe(my.scores)

# build dataframe for later

my.scoresdf <- as.data.frame(my.scores)

# show

my.scoresdf

my.scoresdf_missing <- na.omit(my.scoresdf)

# standardize predictors

my.scoresdf$cases_s <- scale(my.scoresdf$cases, center = TRUE, scale = TRUE)
my.scoresdf$residence_s <- scale(my.scoresdf$residence, center = TRUE, scale = TRUE)
my.scoresdf$cases_surr_s <- scale(my.scoresdf$cases_surr, center = TRUE, scale = TRUE)
my.scoresdf$medical_s <- scale(my.scoresdf$medical, center = TRUE, scale = TRUE)
my.scoresdf$knowledge_s <- scale(my.scoresdf$knowledge, center = TRUE, scale = TRUE)
my.scoresdf$gender_s <- scale(my.scoresdf$gender, center = TRUE, scale = TRUE)
my.scoresdf$age_s <- scale(my.scoresdf$age, center = TRUE, scale = TRUE)
my.scoresdf$education_s <- scale(my.scoresdf$education, center = TRUE, scale = TRUE)


###------------------------
### CORRELATIONS
###------------------------

corr.test(my.scores,method="spearman")

###------------------------
### ROBUST REGRESSIONS
###------------------------

## Geographical distance
##---------

lm.geopd1<-lmrob(my.scoresdf$PDgeo ~ my.scoresdf$residence_s + 
                   my.scoresdf$cases_s + my.scoresdf$cases_surr_s + my.scoresdf$medical_s + 
                   my.scoresdf$knowledge_s, iter = 1000)
summary(lm.geopd1)

lm.geopd2<-lmrob(my.scoresdf$PDgeo ~ my.scoresdf$residence_s + 
                   my.scoresdf$cases_s + my.scoresdf$cases_surr_s + my.scoresdf$medical_s + 
                   my.scoresdf$knowledge_s + my.scoresdf$gender_s + my.scoresdf$age_s + my.scoresdf$education_s, iter = 1000)
summary(lm.geopd2)

## Temporal distance
##---------

lm.temppd1<-lmrob(my.scoresdf$PDtemp ~ my.scoresdf$residence_s + 
                    my.scoresdf$cases_s + my.scoresdf$cases_surr_s + my.scoresdf$medical_s + 
                    my.scoresdf$knowledge_s, iter = 1000)
summary(lm.temppd1)

lm.temppd2<-lmrob(my.scoresdf$PDtemp ~ my.scoresdf$residence_s + 
                    my.scoresdf$cases_s + my.scoresdf$cases_surr_s + my.scoresdf$medical_s + 
                    my.scoresdf$knowledge_s + my.scoresdf$gender_s + my.scoresdf$age_s + my.scoresdf$education_s, iter = 1000)
summary(lm.temppd2)

## Social distance
##---------

lm.socipd1<-lmrob(my.scoresdf$PDsoci ~ my.scoresdf$residence_s + 
                    my.scoresdf$cases_s + my.scoresdf$cases_surr_s + my.scoresdf$medical_s + 
                    my.scoresdf$knowledge_s, iter = 1000)
summary(lm.socipd1)

lm.socipd2<-lmrob(my.scoresdf$PDsoci ~ my.scoresdf$residence_s + 
                    my.scoresdf$cases_s + my.scoresdf$cases_surr_s + my.scoresdf$medical_s + 
                    my.scoresdf$knowledge_s + my.scoresdf$gender_s + my.scoresdf$age_s + my.scoresdf$education_s, iter = 1000)
summary(lm.socipd2)

## Hypothetical distance
##---------

lm.hypopd1<-lmrob(my.scoresdf$PDhypo ~ my.scoresdf$residence_s + 
                    my.scoresdf$cases_s + my.scoresdf$cases_surr_s + my.scoresdf$medical_s + 
                    my.scoresdf$knowledge_s, iter = 1000)
summary(lm.hypopd1)

lm.hypopd2<-lmrob(my.scoresdf$PDhypo ~ my.scoresdf$residence_s +
                    my.scoresdf$cases_s + my.scoresdf$cases_surr_s + my.scoresdf$medical_s + 
                    my.scoresdf$knowledge_s + my.scoresdf$gender_s + my.scoresdf$age_s + my.scoresdf$education_s, iter = 1000)
summary(lm.hypopd2)

###------------------------
### PATH MODEL
###------------------------

sem.behapp <- 
  'app ~ att_aff + att_cog + PDgeo + PDtemp + PDsoci + PDhypo 
  att_beh ~ att_aff + att_cog + PDgeo + PDtemp + PDsoci + PDhypo
  att_aff ~ PDgeo + PDtemp + PDsoci + PDhypo
  att_cog ~ PDgeo + PDtemp + PDsoci + PDhypo

  PDgeo ~~ PDtemp
  PDgeo ~~ PDsoci
  PDgeo ~~ PDhypo
  PDtemp ~~ PDsoci
  PDtemp ~~ PDhypo
  PDsoci ~~ PDhypo
  att_aff ~~ att_cog
'

# fit the model

fit.sembehapp <- sem(sem.behapp, data=my.scoresdf, estimator="MLR")

# display summary output

summary(fit.sembehapp, fit.measures=TRUE, ci=TRUE, standardized = TRUE, rsquare = TRUE, modindices=TRUE)

###------------------------
### MEDIATION MODEL
###------------------------

# set seed for replication

seed <- 20150601

set.seed(seed, sample.kind = "Rounding")

# define model

med.pdhypo <- test_mediation(my.scoresdf,
                         x = "knowledge_s",
                         y = "att_cog",
                         m = "PDhypo")

# show output

summary(med.pdhypo)

# show confidential intervals

confint(med.pdhypo, type = "boot")

# calculate p-value

p_value(med.pdhypo)

# define model

med.pdhypoattbeh <- test_mediation(my.scoresdf,
                                   x = "knowledge_s",
                                   y = "att_beh",
                                   m = "PDhypo")

# show output

summary(med.pdhypoattbeh)

# show confidential intervals

confint(med.pdhypoattbeh, type = "boot")

# calculate p-value

p_value(med.pdhypoattbeh)

# define model

med.pdgeo <- test_mediation(my.scoresdf,
                             x = "knowledge_s",
                             y = "att_cog",
                             m = "PDgeo")

# show output

summary(med.pdgeo)

# show confidential intervals

confint(med.pdgeo, type = "boot")

# calculate p-value

p_value(med.pdgeo)

# define model

med.pdgeoattbeh <- test_mediation(my.scoresdf,
                            x = "knowledge_s",
                            y = "att_beh",
                            m = "PDgeo")

# show output

summary(med.pdgeoattbeh)

# show confidential intervals

confint(med.pdgeoattbeh, type = "boot")

# calculate p-value

p_value(med.pdgeoattbeh)
